# Supplementary material for: Spatial distribution characteristics and influencing factors of tourism resources based on point of interest data
Source: PLoS One. 2024 Sep 18;19(9):e0310487. doi: 10.1371/journal.pone.0310487 (PMC11410182; doi:10.1371/journal.pone.0310487)
Supplement: S1 Data — (XLS) [file pone.0310487.s001.xls]

## Sheet: 绍兴景点
lon	lat	name	address	pname	cityname	adname	business_area	type
120.472	30.0572	绍兴乔波冰雪世界	柯南大道2168号	浙江省	绍兴市	柯桥区		体育休闲服务;运动场馆;滑雪场|风景名胜;风景名胜相关;旅游景点
120.435	30.0805	东方山水乐园-酷玩王国	柯岩街道柯南大道3717号	浙江省	绍兴市	柯桥区		体育休闲服务;休闲场所;游乐场
120.02	29.731	五泄奇幻漂流	马剑镇平阳社区(六蓬)	浙江省	绍兴市	诸暨市		体育休闲服务;休闲场所;水上活动中心
121.064	29.8037	雪花潭漂流	陈溪乡虹溪村	浙江省	绍兴市	上虞区		体育休闲服务;休闲场所;水上活动中心
120.357	29.8226	米果果小镇乐园	山下湖镇解放村祥头自然村	浙江省	绍兴市	诸暨市		体育休闲服务;休闲场所;采摘园|风景名胜;风景名胜;国家级景点
121.17	29.5008	沙溪峡谷漂流		浙江省	绍兴市	新昌县		体育休闲服务;体育休闲服务场所;体育休闲服务场所
120.866	29.4607	绍兴天烛湖仙境度假村	城关镇天烛湖景区天烛路	浙江省	绍兴市	新昌县		体育休闲服务;度假疗养场所;度假村
120.688	29.9958	吼山烈士墓	皋埠街道吼山风景区	浙江省	绍兴市	越城区		生活服务;丧葬设施;陵园|风景名胜;风景名胜相关;旅游景点
121.066	29.5453	济渡烈士墓		浙江省	绍兴市	嵊州市		生活服务;丧葬设施;陵园|风景名胜;风景名胜相关;旅游景点
120.876	30.0094	龙山烈士墓	风山路18号	浙江省	绍兴市	上虞区		生活服务;丧葬设施;陵园|风景名胜;风景名胜相关;旅游景点
120.138	29.5842	张秋人烈士墓	水霞张村西南方向	浙江省	绍兴市	诸暨市		生活服务;丧葬设施;陵园|风景名胜;风景名胜;风景名胜
120.31	29.8095	朱学勉烈士墓	江藻镇	浙江省	绍兴市	诸暨市		生活服务;丧葬设施;陵园|风景名胜;风景名胜;风景名胜
121.038	29.4889	大坪头村乡愁博物馆	沃洲镇大坪头村	浙江省	绍兴市	新昌县		科教文化服务;科教文化场所;科教文化场所
120.56	29.9982	戴葆庭钱币文化博物馆	树下王路15号水街壹号文创园3号楼	浙江省	绍兴市	越城区		科教文化服务;科教文化场所;科教文化场所
120.452	30.0829	古桥博物馆	G104(京岚线)	浙江省	绍兴市	柯桥区		科教文化服务;科教文化场所;科教文化场所
120.611	29.964	人鸟自然博物馆	会稽路与杨绍线交叉路口会稽山景区百鸟乐园内	浙江省	绍兴市	越城区		科教文化服务;科教文化场所;科教文化场所
120.844	29.9991	上虞江南文房博物馆	曹娥街道舜耕公寓路口北60米华菁园内	浙江省	绍兴市	上虞区	曹娥	科教文化服务;科教文化场所;科教文化场所
120.591	30.1207	绍兴市荷湖乡土文化博物馆	汤公路319号	浙江省	绍兴市	越城区		科教文化服务;科教文化场所;科教文化场所
120.442	29.5724	斯民博物馆	浬斯线	浙江省	绍兴市	诸暨市		科教文化服务;科教文化场所;科教文化场所
120.716	29.3293	外婆坑博物馆	新昌归园田居民宿东侧60米	浙江省	绍兴市	新昌县		科教文化服务;科教文化场所;科教文化场所
120.49	30.1393	中国酱文化博物馆	兴街弄安昌古镇	浙江省	绍兴市	柯桥区		科教文化服务;科教文化场所;科教文化场所
120.228	29.7146	诸暨历史火车博物馆	万寿街与西门路交叉口西北140米	浙江省	绍兴市	诸暨市	诸暨	科教文化服务;科教文化场所;科教文化场所
120.258	29.708	诸暨市水彩画博物馆	东二路219号诸暨市民公园(西南角)	浙江省	绍兴市	诸暨市	诸暨	科教文化服务;科教文化场所;科教文化场所
120.555	30.0108	华脉书画博物馆	灵芝镇北海街道越西路237号湾溇公寓对面	浙江省	绍兴市	越城区		科教文化服务;博物馆;博物馆
120.551	29.9359	会稽金石博物馆	鉴湖镇坡塘小学西	浙江省	绍兴市	越城区		科教文化服务;博物馆;博物馆
120.441	30.0522	会稽山黄酒博物馆	和畅路鉴湖旅游度假区(北侧)	浙江省	绍兴市	柯桥区		科教文化服务;博物馆;博物馆
120.58	29.9946	吉麻良缘汉麻美学博物馆	鲁迅中路220号	浙江省	绍兴市	越城区	中兴南路	科教文化服务;博物馆;博物馆
120.855	29.5005	江南博物馆	中国茶市B8幢2001号	浙江省	绍兴市	新昌县		科教文化服务;博物馆;博物馆
120.566	29.9694	兰花博物馆(暂停开放)	坡塘路浙江大裕大门前进80米	浙江省	绍兴市	越城区		科教文化服务;博物馆;博物馆
120.494	29.9266	兰亭书法博物馆	兰亭景区(西南角)	浙江省	绍兴市	柯桥区		科教文化服务;博物馆;博物馆
120.499	29.6492	娄东乡香榧博物馆	娄曹村榧博路8号	浙江省	绍兴市	诸暨市		科教文化服务;博物馆;博物馆
120.575	30.0039	鲁迅文学奖领奖博物馆	龙珠里15(城市广场地铁站F口步行490米)	浙江省	绍兴市	越城区	解放北路	科教文化服务;博物馆;博物馆
120.575	30.0075	气象博物馆	胜利西路163号(城市广场地铁站B口步行250米)	浙江省	绍兴市	越城区	解放北路	科教文化服务;博物馆;博物馆
120.865	29.994	上虞博物馆	曹娥街道逸园路26号	浙江省	绍兴市	上虞区		科教文化服务;博物馆;博物馆
120.845	29.9992	上虞会稽金石博物馆	舜耕大道1111号(原中鑫艺术博物馆内)	浙江省	绍兴市	上虞区	曹娥	科教文化服务;博物馆;博物馆
120.587	29.9919	绍兴博物馆	延安路481号	浙江省	绍兴市	越城区	鲁迅中路	科教文化服务;博物馆;博物馆
120.568	30.0006	绍兴博物馆(偏门直街)	偏门直街75号	浙江省	绍兴市	越城区	府横街	科教文化服务;博物馆;博物馆
120.579	30.0684	绍兴博物馆新馆(建设中)	解放大道与群贤路交叉口东北角	浙江省	绍兴市	越城区		科教文化服务;博物馆;博物馆
120.577	30.0024	绍兴纺织博物馆(建设中)	北后街24号布业会馆(城市广场地铁站G口步行440米)	浙江省	绍兴市	越城区	新建北路	科教文化服务;博物馆;博物馆
120.594	29.9792	绍兴古艺术博物馆	稽山街道会稽路152号	浙江省	绍兴市	越城区	城东	科教文化服务;博物馆;博物馆
120.554	29.9957	绍兴红领巾博物馆	越西路绍兴文理学院附属小学	浙江省	绍兴市	越城区		科教文化服务;博物馆;博物馆
120.705	29.6078	绍兴攀登文化博物馆	崇仁镇下横路35号	浙江省	绍兴市	嵊州市		科教文化服务;博物馆;博物馆
120.585	30.0668	绍兴市镜湖湿地自然科学博物馆	镜湖湿地儿童公园	浙江省	绍兴市	越城区		科教文化服务;博物馆;博物馆
120.487	30.0809	绍兴市柯桥区博物馆	明珠路398号(明珠文化广场)	浙江省	绍兴市	柯桥区	金柯桥大道	科教文化服务;博物馆;博物馆
120.557	29.9968	绍兴市徐渭研究会(君泰阁)	鉴湖水街文创园16幢	浙江省	绍兴市	越城区		科教文化服务;博物馆;博物馆
120.471	30.0705	绍兴市越中艺术博物馆历代名匾馆		浙江省	绍兴市	柯桥区		科教文化服务;博物馆;博物馆
120.584	29.994	绍兴越国文化博物馆	中兴南路187号	浙江省	绍兴市	越城区	鲁迅中路	科教文化服务;博物馆;博物馆
120.487	30.1138	绍兴越州博物馆	安华路128号	浙江省	绍兴市	柯桥区		科教文化服务;博物馆;博物馆
120.498	30.0592	世华中国古陶壶文化博物馆	云集路736号	浙江省	绍兴市	柯桥区		科教文化服务;博物馆;博物馆
120.352	29.8398	世界淡水珍珠博物馆	珠宝路与和平路交叉口东140米	浙江省	绍兴市	诸暨市		科教文化服务;博物馆;博物馆
120.398	30.0285	天宫博物馆	大香林景区内兜率天宫F2	浙江省	绍兴市	柯桥区		科教文化服务;博物馆;博物馆
120.841	29.5298	天姥中医博物馆	金星村中柴路2号	浙江省	绍兴市	新昌县		科教文化服务;博物馆;博物馆
120.879	29.5082	新昌博物馆	鼓山西路130号	浙江省	绍兴市	新昌县	七星	科教文化服务;博物馆;博物馆
120.778	29.3962	新昌硅化木国家地质公园博物馆	安溪村北面	浙江省	绍兴市	新昌县		科教文化服务;博物馆;博物馆
120.519	29.7056	原始香榧博物馆	稽东镇占岙村千年香榧林景区(南侧)	浙江省	绍兴市	诸暨市		科教文化服务;博物馆;博物馆
120.487	30.0812	越国文化博物馆	明珠路398号	浙江省	绍兴市	柯桥区	金柯桥大道	科教文化服务;博物馆;博物馆
120.429	29.5592	越红博物馆	东白湖镇新上泉村58号	浙江省	绍兴市	诸暨市		科教文化服务;博物馆;博物馆
120.779	29.5215	越剧博物馆	甘霖镇问越路1号	浙江省	绍兴市	嵊州市		科教文化服务;博物馆;博物馆
120.52	30.045	浙东运河博物馆	凤林西路1596号	浙江省	绍兴市	越城区		科教文化服务;博物馆;博物馆
120.521	29.9542	浙江民艺拼布博物馆	兰亭街道	浙江省	绍兴市	柯桥区		科教文化服务;博物馆;博物馆
120.532	30.0549	浙江亦尧茶道博物馆	浦阳路1号	浙江省	绍兴市	越城区		科教文化服务;博物馆;博物馆
120.57	30.0146	中国黄酒博物馆	下大路557号	浙江省	绍兴市	越城区	环城北路	科教文化服务;博物馆;博物馆
120.627	29.9109	中国酱文化博物馆	平水镇212省道	浙江省	绍兴市	柯桥区		科教文化服务;博物馆;博物馆
120.564	30.0247	中国木业博物馆	二环北路80号红星美凯龙西面	浙江省	绍兴市	越城区	越西路	科教文化服务;博物馆;博物馆
120.28	29.7126	中国香榧博物馆	十里牌兴达家具城后面	浙江省	绍兴市	诸暨市		科教文化服务;博物馆;博物馆
120.866	29.9975	中鑫艺术博物馆	舜耕大道518号	浙江省	绍兴市	上虞区		科教文化服务;博物馆;博物馆
120.241	29.711	诸暨博物馆	暨阳街道东一路18号	浙江省	绍兴市	诸暨市	诸暨	科教文化服务;博物馆;博物馆
120.277	29.7119	诸暨市金博艺术博物馆	浣东街道文博路17号	浙江省	绍兴市	诸暨市		科教文化服务;博物馆;博物馆
120.853	29.4992	中国茶市	泰坦大道1号(奇石王宫景区东南11.6公里)	浙江省	绍兴市	新昌县		购物服务;综合市场;农副产品市场|风景名胜;风景名胜相关;旅游景点
120.352	29.8422	华东国际珠宝城	山下湖镇特色工业园区	浙江省	绍兴市	诸暨市		购物服务;专卖店;珠宝首饰工艺品
121.044	29.8158	竹隐陈溪景区游客中心-购物区	广利路与通泽路交叉口西北100米	浙江省	绍兴市	上虞区		购物服务;购物相关场所;购物相关场所
120.772	30.1956	杭州湾海上花田景区-湿地植物园	花海大道1000号杭州湾海上花田景区内(西侧)	浙江省	绍兴市	上虞区		风景名胜;公园广场;植物园
120.498	29.7056	香榧森林公园	枫桥镇东南十公里处东溪乡	浙江省	绍兴市	诸暨市		风景名胜;公园广场;公园|风景名胜;风景名胜;国家级景点
120.868	30.0209	曹娥江城防景区	江东路119号	浙江省	绍兴市	上虞区	百官	风景名胜;公园广场;公园
120.569	30.0031	府山公园	府山横街270号	浙江省	绍兴市	越城区	府横街	风景名胜;公园广场;公园
120.575	30.0621	镜湖国家城市湿地公园	解放大道与体育路交汇口东100米	浙江省	绍兴市	越城区		风景名胜;公园广场;公园
120.608	29.9676	会稽山(大禹陵)景区-祭禹广场	二环南路大禹陵景区内(北侧)	浙江省	绍兴市	越城区	二环南路	风景名胜;公园广场;城市广场
120.953	29.7019	嵊州清溪漂流	下王镇上店村(奇石王宫景区东北26.6公里)	浙江省	绍兴市	嵊州市		风景名胜;风景名胜相关;旅游景点|体育休闲服务;体育休闲服务场所;体育休闲服务场所
120.861	29.8789	鞍山龙窑遗址	015乡道南50米	浙江省	绍兴市	上虞区		风景名胜;风景名胜相关;旅游景点
120.585	29.9933	八咏楼	鲁迅中路318号(沈园景区)	浙江省	绍兴市	越城区	中兴南路	风景名胜;风景名胜相关;旅游景点
120.919	30.0344	白马春晖景区		浙江省	绍兴市	上虞区		风景名胜;风景名胜相关;旅游景点
120.922	30.0371	白马湖	驿亭镇横塘	浙江省	绍兴市	上虞区		风景名胜;风景名胜相关;旅游景点
120.503	29.6674	百钿洞		浙江省	绍兴市	诸暨市		风景名胜;风景名胜相关;旅游景点
120.65	30.0542	鲍氏旧宅建筑群	东豆姜村	浙江省	绍兴市	越城区		风景名胜;风景名胜相关;旅游景点
120.034	29.6617	碧水塔瀑布		浙江省	绍兴市	诸暨市		风景名胜;风景名胜相关;旅游景点
120.099	29.5692	布谷湖	布谷村	浙江省	绍兴市	诸暨市		风景名胜;风景名胜相关;旅游景点
120.4	30.0234	藏经楼	湖塘街道大香林风景区会稽山龙华寺(西北角)	浙江省	绍兴市	柯桥区		风景名胜;风景名胜相关;旅游景点
120.889	29.4945	藏经楼	人民西路117号大佛寺风景名胜区栖光净院内	浙江省	绍兴市	新昌县		风景名胜;风景名胜相关;旅游景点
120.088	29.6864	藏绿古建筑群	019乡道	浙江省	绍兴市	诸暨市		风景名胜;风景名胜相关;旅游景点
120.792	29.4537	澄潭古镇	新蟠线与荷塘路交叉口东北140米	浙江省	绍兴市	新昌县		风景名胜;风景名胜相关;旅游景点
120.704	29.6062	崇仁村建筑群	804县道与北街交叉口西南60米	浙江省	绍兴市	嵊州市		风景名胜;风景名胜相关;旅游景点
120.8	29.3881	穿岩洞	穿岩十九峰风景名胜区内	浙江省	绍兴市	新昌县		风景名胜;风景名胜相关;旅游景点
120.801	29.3869	穿岩十九峰风景名胜区-将军岩	穿岩十九峰风景名胜区内	浙江省	绍兴市	新昌县		风景名胜;风景名胜相关;旅游景点
120.897	29.4964	大悲院	关城镇人民西路117号大佛寺文化旅游区内	浙江省	绍兴市	新昌县		风景名胜;风景名胜相关;旅游景点
120.89	29.495	大佛寺风景名胜区-鼓楼	人民西路117号大佛寺风景名胜区栖光净院内	浙江省	绍兴市	新昌县		风景名胜;风景名胜相关;旅游景点
120.893	29.4959	大佛寺风景名胜区-昙光尊者舍利塔	关城镇人民西路117号大佛寺文化旅游区内	浙江省	绍兴市	新昌县		风景名胜;风景名胜相关;旅游景点
120.886	29.504	大佛寺风景名胜区-五百罗汉洞	人民西路与大佛路交叉口西南80米	浙江省	绍兴市	新昌县		风景名胜;风景名胜相关;旅游景点
120.892	29.493	大佛寺风景名胜区-新昌县般若谷	人民西路117号大佛寺风景名胜区	浙江省	绍兴市	新昌县		风景名胜;风景名胜相关;旅游景点
120.894	29.4954	大佛寺风景名胜区-智者大师纪念塔	关城镇人民西路117号大佛寺文化旅游区内	浙江省	绍兴市	新昌县		风景名胜;风景名胜相关;旅游景点
120.863	29.4544	大石瀑	天烛路	浙江省	绍兴市	新昌县		风景名胜;风景名胜相关;旅游景点
120.877	30.0116	丁界寺-南区	丁界寺烟酒副食店	浙江省	绍兴市	上虞区	百官	风景名胜;风景名胜相关;旅游景点
120.973	30.0574	定心念佛苑	定心念佛苑(驿五东路南400米)	浙江省	绍兴市	上虞区		风景名胜;风景名胜相关;旅游景点
120.626	30.0022	东湖石宕遗址	皋埠街道云东路东湖景区内	浙江省	绍兴市	越城区		风景名胜;风景名胜相关;旅游景点
120.048	29.7364	东湫阁	五泄镇五泄风景区五洩景区内	浙江省	绍兴市	诸暨市		风景名胜;风景名胜相关;旅游景点
120.997	29.5006	东郑村左岸花乡		浙江省	绍兴市	新昌县		风景名胜;风景名胜相关;旅游景点
120.08	29.6841	都都揽月景区	五泄镇十四都村	浙江省	绍兴市	诸暨市		风景名胜;风景名胜相关;旅游景点
120.399	30.0273	兜率天	大香林景区内兜率天宫	浙江省	绍兴市	柯桥区		风景名胜;风景名胜相关;旅游景点
120.137	29.6212	斗岩风景区-点将台	牌头镇斗岩风景区(东南角)	浙江省	绍兴市	诸暨市		风景名胜;风景名胜相关;旅游景点
120.894	29.494	放生池	人民西路117号大佛寺风景名胜区	浙江省	绍兴市	新昌县		风景名胜;风景名胜相关;旅游景点
120.805	29.3783	飞龙栈道(暂停开放)	镜岭镇雅庄村(奇石王宫景区东南19公里)	浙江省	绍兴市	新昌县		风景名胜;风景名胜相关;旅游景点
120.828	30.0159	峰山道场遗址	亚厦大道1150号	浙江省	绍兴市	上虞区		风景名胜;风景名胜相关;旅游景点
120.569	30.0042	府山公园-飞翼楼	府山横街270号府山公园	浙江省	绍兴市	越城区	府横街	风景名胜;风景名胜相关;旅游景点
120.569	30.0042	府山公园-越大夫文种墓	环山路府山公园(北侧)	浙江省	绍兴市	越城区	府横街	风景名胜;风景名胜相关;旅游景点
120.396	29.4604	高岩顶瀑布		浙江省	绍兴市	诸暨市		风景名胜;风景名胜相关;旅游景点
121.018	29.8495	耕读古镇	百悬线与管溪路交叉口西北400米	浙江省	绍兴市	上虞区		风景名胜;风景名胜相关;旅游景点
120.546	30.0103	鼓楼	云栖路	浙江省	绍兴市	越城区		风景名胜;风景名胜相关;旅游景点
120.886	29.5102	鼓山公园-天姥阁	鼓山公园内(东侧)	浙江省	绍兴市	新昌县		风景名胜;风景名胜相关;旅游景点
120.291	29.7156	观星台	双桥村	浙江省	绍兴市	诸暨市		风景名胜;风景名胜相关;旅游景点
120.587	30.0036	广宁桥	广宁桥直街与长桥直街交叉口南60米	浙江省	绍兴市	越城区	城东	风景名胜;风景名胜相关;旅游景点
120.781	29.3955	硅化木地质遗迹景区(装修中)	安溪村北面	浙江省	绍兴市	新昌县		风景名胜;风景名胜相关;旅游景点
120.412	30.0316	含月楼	湖塘街道柯夏线大香林·兜率天景区大香林乡村休闲旅游区	浙江省	绍兴市	柯桥区		风景名胜;风景名胜相关;旅游景点
120.775	30.1931	杭州湾海上花田景区-赏荷台	花海大道1000号杭州湾海上花田景区内(东南角)	浙江省	绍兴市	上虞区		风景名胜;风景名胜相关;旅游景点
120.772	30.1953	杭州湾海上花田景区-月季园	花海大道1000号杭州湾海上花田景区内(西侧)	浙江省	绍兴市	上虞区		风景名胜;风景名胜相关;旅游景点
120.852	29.9749	蒿樟仙人洞		浙江省	绍兴市	上虞区		风景名胜;风景名胜相关;旅游景点
120.208	29.837	鹤林禅院	羽剑茶业专业合作社西侧240米	浙江省	绍兴市	诸暨市		风景名胜;风景名胜相关;旅游景点
120.609	29.7449	红豆仙霞景区	074乡道	浙江省	绍兴市	柯桥区		风景名胜;风景名胜相关;旅游景点
120.46	30.0514	壶觞楼	柯岩大道518号绍兴柯岩风景区鉴湖景区内	浙江省	绍兴市	柯桥区		风景名胜;风景名胜相关;旅游景点
120.46	30.0505	葫芦醉岛	柯岩大道558号柯岩风景区内(西侧)	浙江省	绍兴市	柯桥区		风景名胜;风景名胜相关;旅游景点
120.775	30.1962	湖心岛	花海大道1000号杭州湾海上花田景区内(东侧)	浙江省	绍兴市	上虞区		风景名胜;风景名胜相关;旅游景点
120.834	29.5036	花云洞	沃西大道	浙江省	绍兴市	新昌县		风景名胜;风景名胜相关;旅游景点
120.532	30.0547	黄酒小镇	锡麟路37号	浙江省	绍兴市	越城区		风景名胜;风景名胜相关;旅游景点
120.609	29.967	会稽山(大禹陵)景区-碑廊	二环南路大禹陵景区内(北侧)	浙江省	绍兴市	越城区		风景名胜;风景名胜相关;旅游景点
120.609	29.9682	会稽山(大禹陵)景区-窆石	大禹路与曹江路交叉口南340米	浙江省	绍兴市	越城区		风景名胜;风景名胜相关;旅游景点
120.61	29.9663	会稽山(大禹陵)景区-大禹陵碑亭	会稽山麓大禹陵景区内(东北角)	浙江省	绍兴市	越城区		风景名胜;风景名胜相关;旅游景点
120.602	29.9702	会稽山(大禹陵)景区-叠翠亭	大禹陵景区会稽山大禹陵内	浙江省	绍兴市	越城区	二环南路	风景名胜;风景名胜相关;旅游景点
120.609	29.9674	会稽山(大禹陵)景区-菲饮泉	二环南路大禹陵景区内(北侧)	浙江省	绍兴市	越城区		风景名胜;风景名胜相关;旅游景点
120.608	29.9675	会稽山(大禹陵)景区-告成桥	二环南路大禹陵景区内(北侧)	浙江省	绍兴市	越城区		风景名胜;风景名胜相关;旅游景点
120.608	29.9672	会稽山(大禹陵)景区-鼓亭	会稽山麓大禹陵景区内(北侧)	浙江省	绍兴市	越城区	二环南路	风景名胜;风景名胜相关;旅游景点
120.604	29.9689	会稽山(大禹陵)景区-祭祀神道	会稽路与杨绍线交叉路口会稽山景区内	浙江省	绍兴市	越城区	二环南路	风景名胜;风景名胜相关;旅游景点
120.608	29.9677	会稽山(大禹陵)景区-九鼎台	二环南路大禹陵景区内(北侧)	浙江省	绍兴市	越城区	二环南路	风景名胜;风景名胜相关;旅游景点
120.601	29.9683	会稽山(大禹陵)景区-九龙坛	会稽路与杨绍线交叉路口会稽山景区内	浙江省	绍兴市	越城区	二环南路	风景名胜;风景名胜相关;旅游景点
120.605	29.9686	会稽山(大禹陵)景区-神牛	大禹陵景区会稽山大禹陵内	浙江省	绍兴市	越城区	二环南路	风景名胜;风景名胜相关;旅游景点
120.615	29.9642	会稽山(大禹陵)景区-石帆山大禹铜像	会稽山麓大禹陵景区内(东北角)	浙江省	绍兴市	越城区		风景名胜;风景名胜相关;旅游景点
120.608	29.9673	会稽山(大禹陵)景区-水上祭坛	二环南路大禹陵景区内(北侧)	浙江省	绍兴市	越城区		风景名胜;风景名胜相关;旅游景点
120.608	29.9661	会稽山(大禹陵)景区-铁壁玉泉	会稽路与杨绍线交叉路口会稽山景区内	浙江省	绍兴市	越城区		风景名胜;风景名胜相关;旅游景点
120.608	29.9677	会稽山(大禹陵)景区-图腾柱	会稽山麓大禹陵景区内(北侧)	浙江省	绍兴市	越城区	二环南路	风景名胜;风景名胜相关;旅游景点
120.61	29.9666	会稽山(大禹陵)景区-咸若亭	会稽山麓大禹陵景区内(东北角)	浙江省	绍兴市	越城区		风景名胜;风景名胜相关;旅游景点
120.607	29.9682	会稽山(大禹陵)景区-野猪	大禹陵景区会稽山大禹陵内	浙江省	绍兴市	越城区	二环南路	风景名胜;风景名胜相关;旅游景点
120.607	29.9678	会稽山(大禹陵)景区-禹迹馆	胜利西路228号会稽山风景区内	浙江省	绍兴市	越城区	二环南路	风景名胜;风景名胜相关;旅游景点
120.608	29.9694	会稽山(大禹陵)景区-禹胄古村	禹陵路绍兴大禹开元观堂	浙江省	绍兴市	越城区	二环南路	风景名胜;风景名胜相关;旅游景点
120.603	29.9697	会稽山(大禹陵)景区-竹坞	大禹陵景区会稽山大禹陵内	浙江省	绍兴市	越城区	二环南路	风景名胜;风景名胜相关;旅游景点
120.582	30.0123	蕺山公园-蕺山书院	环城北路620号蕺山景区	浙江省	绍兴市	越城区	环城北路	风景名胜;风景名胜相关;旅游景点
120.582	30.0138	蕺山公园-文笔塔	石家池沿133号蕺山公园附近	浙江省	绍兴市	越城区	环城北路	风景名胜;风景名胜相关;旅游景点
120.437	30.0739	鉴湖花海	柯南大道3717号	浙江省	绍兴市	柯桥区		风景名胜;风景名胜相关;旅游景点
120.876	30.0017	江上花海	百岭路	浙江省	绍兴市	上虞区		风景名胜;风景名胜相关;旅游景点
120.8	29.3867	脚桶岩	穿岩十九峰风景名胜区内	浙江省	绍兴市	新昌县		风景名胜;风景名胜相关;旅游景点
120.823	29.5684	警钟公园-阮肇故里	官河南路399号警钟公园	浙江省	绍兴市	嵊州市	官河南路	风景名胜;风景名胜相关;旅游景点
120.475	30.0461	镜湖	柯岩鉴湖景区	浙江省	绍兴市	柯桥区		风景名胜;风景名胜相关;旅游景点
120.89	29.4995	锯解岩	关城镇人民西路117号大佛寺文化旅游区内	浙江省	绍兴市	新昌县		风景名胜;风景名胜相关;旅游景点
120.245	29.5718	聚星塔	325县道	浙江省	绍兴市	诸暨市		风景名胜;风景名胜相关;旅游景点
120.579	29.8845	柯桥区秦望山	平水镇平江村西南	浙江省	绍兴市	柯桥区		风景名胜;风景名胜相关;旅游景点
120.674	29.7394	柯桥香雪梅海景区	王坛镇东村	浙江省	绍兴市	柯桥区		风景名胜;风景名胜相关;旅游景点
120.471	30.0472	奎文阁	柯岩大道558号柯岩风景区(东南角)	浙江省	绍兴市	柯桥区		风景名胜;风景名胜相关;旅游景点
120.495	29.9308	兰亭风景区-骋怀桥	兰亭景区内(北侧)	浙江省	绍兴市	柯桥区		风景名胜;风景名胜相关;旅游景点
120.493	29.9285	兰亭风景区-天章寺遗址	兰亭景区(西侧)	浙江省	绍兴市	柯桥区		风景名胜;风景名胜相关;旅游景点
120.495	29.9287	兰亭景区-兰亭古道	兰亭镇308省道兰亭景区内	浙江省	绍兴市	柯桥区		风景名胜;风景名胜相关;旅游景点
120.229	29.7231	老鹰山		浙江省	绍兴市	诸暨市	诸暨	风景名胜;风景名胜相关;旅游景点
120.412	29.4634	两头洞瀑布群		浙江省	绍兴市	诸暨市		风景名胜;风景名胜相关;旅游景点
120.267	29.4024	灵岩寺		浙江省	绍兴市	诸暨市		风景名胜;风景名胜相关;旅游景点
120.849	29.5427	龙潭寺	七星街道合新村白龙潭	浙江省	绍兴市	嵊州市		风景名胜;风景名胜相关;旅游景点
120.581	29.9946	鲁迅故里-绍兴古城	鲁迅中路241号	浙江省	绍兴市	越城区	鲁迅中路	风景名胜;风景名胜相关;旅游景点
120.582	29.9946	鲁迅故里-绍兴鲁迅故居周家老台门	鲁迅中路229号(鲁迅故里)	浙江省	绍兴市	越城区	新建北路	风景名胜;风景名胜相关;旅游景点
120.473	30.0473	鲁镇牌坊	柯岩大道558号绍兴柯岩风景区内(东南角)	浙江省	绍兴市	柯桥区		风景名胜;风景名胜相关;旅游景点
120.945	29.9841	罗岭青瓷窑遗址	梁湖镇罗岭青瓷窑遗址(皂李湖附近)	浙江省	绍兴市	上虞区		风景名胜;风景名胜相关;旅游景点
120.822	29.7008	马寅初墓	下王舍村	浙江省	绍兴市	嵊州市		风景名胜;风景名胜相关;旅游景点
120.558	29.9976	马臻墓	跨湖桥直街1号	浙江省	绍兴市	越城区		风景名胜;风景名胜相关;旅游景点
120.601	30.0091	梅龙湖	黄金时代附近	浙江省	绍兴市	越城区	迪荡新城	风景名胜;风景名胜相关;旅游景点
120.797	29.4765	梅渚古村音乐喷泉	梅渚古村	浙江省	绍兴市	新昌县		风景名胜;风景名胜相关;旅游景点
120.854	29.9965	美孚雪佛龙长城	春晖工业大道与舜耕大道交叉口南160米	浙江省	绍兴市	上虞区		风景名胜;风景名胜相关;旅游景点
120.897	29.4965	明心楼	关城镇人民西路117号大佛寺文化旅游区内	浙江省	绍兴市	新昌县		风景名胜;风景名胜相关;旅游景点
120.887	29.5042	木化石恐龙园	人民西路117号大佛寺风景名胜区(西北角)	浙江省	绍兴市	新昌县		风景名胜;风景名胜相关;旅游景点
120.614	29.7805	南岸玄凤岩屋景区	南岸村岩屋附近	浙江省	绍兴市	柯桥区		风景名胜;风景名胜相关;旅游景点
120.896	29.493	南明阁	关城镇人民西路117号大佛寺文化旅游区内	浙江省	绍兴市	新昌县		风景名胜;风景名胜相关;旅游景点
120.352	29.8876	农耕岛		浙江省	绍兴市	诸暨市		风景名胜;风景名胜相关;旅游景点
120.597	30.0488	袍谷古文化遗址	洋江东路与绍三公路交叉口东南500米	浙江省	绍兴市	越城区		风景名胜;风景名胜相关;旅游景点
120.377	29.8771	炮楼遗址		浙江省	绍兴市	诸暨市		风景名胜;风景名胜相关;旅游景点
120.252	29.7075	屏风阁	东二路130号	浙江省	绍兴市	诸暨市	诸暨	风景名胜;风景名胜相关;旅游景点
120.294	29.5035	瀑布	泄源亭东北侧	浙江省	绍兴市	诸暨市		风景名胜;风景名胜相关;旅游景点
120.891	29.4928	七级飞瀑	人民西路般若谷内	浙江省	绍兴市	新昌县		风景名胜;风景名胜相关;旅游景点
120.873	29.4592	七盘仙谷风景区大象谷	城关镇十里潜溪内七盘仙谷内(西侧)	浙江省	绍兴市	新昌县		风景名胜;风景名胜相关;旅游景点
120.87	29.4592	七盘仙谷风景区鸣呵谷	城关镇十里潜溪内七盘仙谷内(西侧)	浙江省	绍兴市	新昌县		风景名胜;风景名胜相关;旅游景点
120.745	29.5447	奇石王宫景区	金家沿村45号	浙江省	绍兴市	嵊州市		风景名胜;风景名胜相关;旅游景点
120.897	29.4979	棋盘阁	大佛寺文化旅游区	浙江省	绍兴市	新昌县		风景名胜;风景名胜相关;旅游景点
120.851	29.3081	千年古树群	回山镇上下宅村	浙江省	绍兴市	新昌县		风景名胜;风景名胜相关;旅游景点
120.495	29.7046	千年香榧林探险漂流	赵家镇香榧森林公园内(赵家二村)	浙江省	绍兴市	诸暨市		风景名胜;风景名胜相关;旅游景点
120.806	29.3818	千丈幽谷风景区	左于村十九峰	浙江省	绍兴市	新昌县		风景名胜;风景名胜相关;旅游景点
120.577	29.9902	钱王阁	解放南路620号(鲁迅故里地铁站C口步行390米)	浙江省	绍兴市	越城区	新建北路	风景名胜;风景名胜相关;旅游景点
120.195	29.6169	桥头黄古建筑群	桥头黄村老年活动室东侧90米	浙江省	绍兴市	诸暨市		风景名胜;风景名胜相关;旅游景点
120.659	29.901	日铸岭古道	森林健身游步道与平王线交叉口南500米	浙江省	绍兴市	柯桥区		风景名胜;风景名胜相关;旅游景点
120.494	29.6888	三叠瀑	香烟西南侧260米	浙江省	绍兴市	诸暨市		风景名胜;风景名胜相关;旅游景点
120.946	29.7808	三个月亮·冰川漂流(建设中)	青山村5号白虎山脚	浙江省	绍兴市	上虞区		风景名胜;风景名胜相关;旅游景点
120.454	30.0574	三佳居景区村	柯岩街道三佳村257	浙江省	绍兴市	柯桥区		风景名胜;风景名胜相关;旅游景点
120.041	29.748	三台塔	五泄镇五泄风景区内(北侧)	浙江省	绍兴市	诸暨市		风景名胜;风景名胜相关;旅游景点
121.063	29.7835	上虞区陈溪乡雪花山庄旅游度假区	502县道	浙江省	绍兴市	上虞区		风景名胜;风景名胜相关;旅游景点
120.597	30.004	绍兴大牌楼	迪荡湖路与都泗门路交叉口东南40米	浙江省	绍兴市	越城区	迪荡新城	风景名胜;风景名胜相关;旅游景点
120.631	29.9998	绍兴东湖风景区-喇叭洞	皋埠街道鸟门山绍兴东湖风景区(东南角)	浙江省	绍兴市	越城区		风景名胜;风景名胜相关;旅游景点
120.632	29.9994	绍兴东湖风景区-陶公洞	东湖镇云东路东湖景区内	浙江省	绍兴市	越城区		风景名胜;风景名胜相关;旅游景点
120.631	29.9995	绍兴东湖风景区-听泉谷	东湖镇云东路东湖景区内	浙江省	绍兴市	越城区		风景名胜;风景名胜相关;旅游景点
120.628	30.0018	绍兴东湖风景区-万猴山	东湖镇云东路东湖景区内	浙江省	绍兴市	越城区		风景名胜;风景名胜相关;旅游景点
120.631	30.0005	绍兴东湖风景区-万柳桥	东湖镇云东路东湖景区内	浙江省	绍兴市	越城区		风景名胜;风景名胜相关;旅游景点
120.63	29.9993	绍兴东湖风景区-问霞阁	东湖镇云东路东湖景区内	浙江省	绍兴市	越城区		风景名胜;风景名胜相关;旅游景点
120.631	30.0002	绍兴东湖风景区-霞川桥	东湖镇云东路东湖景区内	浙江省	绍兴市	越城区		风景名胜;风景名胜相关;旅游景点
120.939	29.3479	绍兴古驿道	新昌县天姥山山下	浙江省	绍兴市	新昌县		风景名胜;风景名胜相关;旅游景点
120.588	29.9847	绍兴护城河夜游	稽山路308号稽山公园又一村	浙江省	绍兴市	越城区	稽山路	风景名胜;风景名胜相关;旅游景点
120.576	30.0052	绍兴市城市广场-大善塔	府山街道仓桥直街11号绍兴市城市广场(东南角)	浙江省	绍兴市	越城区	解放北路	风景名胜;风景名胜相关;旅游景点
120.49	29.5359	深家坑景区	茗剑山庄附近	浙江省	绍兴市	诸暨市		风景名胜;风景名胜相关;旅游景点
120.575	30.0583	湿地公园梅山景区	解放大道	浙江省	绍兴市	越城区		风景名胜;风景名胜相关;旅游景点
120.978	29.7296	十八都江风景区	东澄村2号覆卮山景区(东南角)	浙江省	绍兴市	嵊州市		风景名胜;风景名胜相关;旅游景点
121	30.0035	石窟庙		浙江省	绍兴市	上虞区		风景名胜;风景名胜相关;旅游景点
120.244	29.8953	石头坎遗址	杭坞山游步道内(东南角)	浙江省	绍兴市	诸暨市		风景名胜;风景名胜相关;旅游景点
120.395	30.0229	寿昌塔	湖塘街道柯夏线大香林·兜率天景区(西侧)	浙江省	绍兴市	柯桥区		风景名胜;风景名胜相关;旅游景点
121.049	29.5549	书圣故里	嵊张线	浙江省	绍兴市	嵊州市		风景名胜;风景名胜相关;旅游景点
120.582	30.0088	书圣故里-题扇桥	题扇桥直街	浙江省	绍兴市	越城区	胜利东路	风景名胜;风景名胜相关;旅游景点
120.582	30.0107	书圣景区	西街与蕺山街交叉口北20米	浙江省	绍兴市	越城区	环城北路	风景名胜;风景名胜相关;旅游景点
120.628	30.0013	水杉林休闲区	皋埠街道东湖风景区内	浙江省	绍兴市	越城区		风景名胜;风景名胜相关;旅游景点
120.877	30.0081	舜帝岭	渡江路与百岭路交叉口北100米	浙江省	绍兴市	上虞区		风景名胜;风景名胜相关;旅游景点
120.808	29.3895	太清院	重阳宫内	浙江省	绍兴市	新昌县		风景名胜;风景名胜相关;旅游景点
120.099	29.5545	汤江岩-八卦洞群	同山镇汤江岩内(西侧)	浙江省	绍兴市	诸暨市		风景名胜;风景名胜相关;旅游景点
120.098	29.5549	汤江岩-七星洞群	同山镇汤江岩内(西北角)	浙江省	绍兴市	诸暨市		风景名胜;风景名胜相关;旅游景点
120.045	29.7278	桃园景区	五泄镇五泄风景区内	浙江省	绍兴市	诸暨市		风景名胜;风景名胜相关;旅游景点
120.347	29.62	天诚寺		浙江省	绍兴市	诸暨市		风景名胜;风景名胜相关;旅游景点
120.991	29.3776	天姥山景区	儒岙镇	浙江省	绍兴市	新昌县		风景名胜;风景名胜相关;旅游景点
120.597	29.3738	天兴潭景区	017乡道与807县道交叉口西北380米	浙江省	绍兴市	嵊州市		风景名胜;风景名胜相关;旅游景点
120.115	29.6835	天元塔	草塔镇杨家楼天佑寺	浙江省	绍兴市	诸暨市		风景名胜;风景名胜相关;旅游景点
120.551	29.8641	同康绿林竹海景区	016乡道	浙江省	绍兴市	柯桥区		风景名胜;风景名胜相关;旅游景点
120.715	29.3286	外婆坑	镜岭镇外婆坑村东南方向100米	浙江省	绍兴市	新昌县		风景名胜;风景名胜相关;旅游景点
120.624	29.9561	宛委山樱花林	阳明路宛委山度假区	浙江省	绍兴市	越城区		风景名胜;风景名胜相关;旅游景点
120.398	30.0293	万佛阁(兜率天宫)	大香林景区内兜率天宫F11	浙江省	绍兴市	柯桥区		风景名胜;风景名胜相关;旅游景点
120.889	29.4933	万福宫	人民西路117号大佛寺风景名胜区栖光净院内	浙江省	绍兴市	新昌县		风景名胜;风景名胜相关;旅游景点
120.841	29.7999	王充墓	章镇镇杭浦村	浙江省	绍兴市	上虞区		风景名胜;风景名胜相关;旅游景点
119.988	29.661	王灵庙	休息亭东侧180米	浙江省	绍兴市	诸暨市		风景名胜;风景名胜相关;旅游景点
121.064	29.5496	王羲之墓	王羲之故居旅游区	浙江省	绍兴市	嵊州市		风景名胜;风景名胜相关;旅游景点
120.9	29.5076	望江阁	文体路155号	浙江省	绍兴市	新昌县		风景名胜;风景名胜相关;旅游景点
120.475	30.0494	文昌阁	柯岩大道518号绍兴柯岩风景区柯岩景区内	浙江省	绍兴市	柯桥区		风景名胜;风景名胜相关;旅游景点
120.952	29.428	文昌阁	京岚线	浙江省	绍兴市	新昌县		风景名胜;风景名胜相关;旅游景点
120.604	29.9554	文昌阁	市郊香炉峰炉峰禅寺内	浙江省	绍兴市	越城区		风景名胜;风景名胜相关;旅游景点
120.993	29.435	沃洲湖景区	新大线与611县道交叉口东360米	浙江省	绍兴市	新昌县		风景名胜;风景名胜相关;旅游景点
120.802	29.3743	卧龙洞	穿岩十九峰风景名胜区内	浙江省	绍兴市	新昌县		风景名胜;风景名胜相关;旅游景点
119.959	29.7544	五洩丛林探险漂流		浙江省	绍兴市	诸暨市		风景名胜;风景名胜相关;旅游景点
120.54	29.5245	西白山		浙江省	绍兴市	嵊州市		风景名胜;风景名胜相关;旅游景点
120.232	29.7026	西施故里-古越台	浣纱南路123号(西施故里旅游景区内)西施殿内	浙江省	绍兴市	诸暨市	诸暨	风景名胜;风景名胜相关;旅游景点
120.237	29.7012	西施故里-金鸡塔	苎罗东路2号西施故里金鸡山内	浙江省	绍兴市	诸暨市	诸暨	风景名胜;风景名胜相关;旅游景点
120.234	29.7019	西施故里-学士桥	苎罗东路2号西施故里内(西北角)	浙江省	绍兴市	诸暨市	诸暨	风景名胜;风景名胜相关;旅游景点
120.815	29.5924	溪山第1楼	鹿胎山南麓百步街9号嵊县城隍庙(东南角)	浙江省	绍兴市	嵊州市		风景名胜;风景名胜相关;旅游景点
120.817	29.382	下岩贝村	025乡道附近	浙江省	绍兴市	新昌县		风景名胜;风景名胜相关;旅游景点
120.421	30.0306	香林村景区	香林西路478号	浙江省	绍兴市	柯桥区		风景名胜;风景名胜相关;旅游景点
120.604	29.9585	香炉峰-东门楼	市郊香炉峰炉峰禅寺内	浙江省	绍兴市	越城区		风景名胜;风景名胜相关;旅游景点
120.896	29.4966	逍遥楼	关城镇人民西路117号大佛寺文化旅游区内	浙江省	绍兴市	新昌县		风景名胜;风景名胜相关;旅游景点
120.816	29.8943	小仙坛青瓷窑遗址	上浦镇石浦村	浙江省	绍兴市	上虞区		风景名胜;风景名胜相关;旅游景点
120.854	29.8908	谢安墓	上浦镇东山景区内(东南角)	浙江省	绍兴市	上虞区		风景名胜;风景名胜相关;旅游景点
120.848	29.8934	谢玄旧居遗址	G104(东山景区)	浙江省	绍兴市	上虞区		风景名胜;风景名胜相关;旅游景点
120.959	29.4358	新昌县桃源村赤土村花海	儒岙镇天姥山景区(西北角)	浙江省	绍兴市	新昌县		风景名胜;风景名胜相关;旅游景点
121.105	29.4445	盐帮十八渡景区	里家溪村	浙江省	绍兴市	新昌县		风景名胜;风景名胜相关;旅游景点
120.571	30.0125	阳明故居-观象台	上大路假山弄1号	浙江省	绍兴市	越城区	下大路	风景名胜;风景名胜相关;旅游景点
120.558	30.0723	怏搽湖避塘休闲农业旅游区	群贤中路辅路与环湖路交叉口西北420米	浙江省	绍兴市	越城区		风景名胜;风景名胜相关;旅游景点
120.656	30.0924	姚家埭帅府台门遗址	海南路	浙江省	绍兴市	越城区		风景名胜;风景名胜相关;旅游景点
120.459	30.0539	叶家堰村景区	香林大道889号	浙江省	绍兴市	柯桥区		风景名胜;风景名胜相关;旅游景点
120.283	29.4121	银树屋瀑布		浙江省	绍兴市	诸暨市		风景名胜;风景名胜相关;旅游景点
120.895	29.4963	隐岳洞	关城镇人民西路117号大佛寺文化旅游区内	浙江省	绍兴市	新昌县		风景名胜;风景名胜相关;旅游景点
120.576	29.9918	应天塔	解放南路589号(鲁迅故里地铁站C口步行200米)	浙江省	绍兴市	越城区		风景名胜;风景名胜相关;旅游景点
120.915	29.9632	英台墓	507县道附近	浙江省	绍兴市	上虞区		风景名胜;风景名胜相关;旅游景点
120.788	29.8651	永元秀塔	永元寺	浙江省	绍兴市	上虞区		风景名胜;风景名胜相关;旅游景点
120.609	29.9676	禹贡阁	会稽山(大禹陵)景区-禹庙	浙江省	绍兴市	越城区		风景名胜;风景名胜相关;旅游景点
120.605	29.9499	御风楼	香炉峰	浙江省	绍兴市	越城区		风景名胜;风景名胜相关;旅游景点
120.571	30.0026	越国遗址	府山横街258号	浙江省	绍兴市	越城区	府横街	风景名胜;风景名胜相关;旅游景点
120.776	29.5213	越剧小镇	甘霖镇施家岙村问越路1号(奇石王宫景区东南4公里)	浙江省	绍兴市	嵊州市		风景名胜;风景名胜相关;旅游景点
120.94	29.9764	皂李湖景区	黄潘公路十七孔桥桥头	浙江省	绍兴市	上虞区		风景名胜;风景名胜相关;旅游景点
120.068	29.7795	长春古道	020乡道西50米	浙江省	绍兴市	诸暨市		风景名胜;风景名胜相关;旅游景点
120.604	29.4271	浙东大龙谷	南山湖风景名胜区(东北角)	浙江省	绍兴市	嵊州市		风景名胜;风景名胜相关;旅游景点
120.576	30.0138	中国大运河遗产区界桩	环城北路与兴文桥直街交叉口东北60米	浙江省	绍兴市	越城区	解放北路	风景名胜;风景名胜相关;旅游景点
120.894	29.4949	中山纪念林	人民西路117号大佛寺风景名胜区	浙江省	绍兴市	新昌县		风景名胜;风景名胜相关;旅游景点
120.581	30.0045	周恩来祖居-学士坊	劳动路369号周恩来祖居	浙江省	绍兴市	越城区	劳动路	风景名胜;风景名胜相关;旅游景点
120.403	29.4602	周公庙	黄家培水库东北侧240米	浙江省	绍兴市	诸暨市		风景名胜;风景名胜相关;旅游景点
120.745	29.9112	诸葛仙山	富盛镇诸葛山村	浙江省	绍兴市	越城区		风景名胜;风景名胜相关;旅游景点
120.907	29.5024	弥陀寺	阳光路与环城东路交叉口西北80米	浙江省	绍兴市	新昌县		风景名胜;风景名胜;寺庙道观|购物服务;购物相关场所;购物相关场所
120.674	29.5907	宣妙寺		浙江省	绍兴市	嵊州市		风景名胜;风景名胜;寺庙道观|风景名胜;风景名胜;回教寺
120.615	29.3486	安定庙	017乡道西南侧	浙江省	绍兴市	嵊州市		风景名胜;风景名胜;寺庙道观
120.543	30.0201	安隐寺	二环西路与青甸路交叉口北240米	浙江省	绍兴市	越城区		风景名胜;风景名胜;寺庙道观
120.769	29.3897	白鹤庙	金兰印染机械有限公司西南侧250米	浙江省	绍兴市	新昌县		风景名胜;风景名胜;寺庙道观
120.104	29.5923	白龙寺		浙江省	绍兴市	诸暨市		风景名胜;风景名胜;寺庙道观
121.02	29.8289	白马庙		浙江省	绍兴市	上虞区		风景名胜;风景名胜;寺庙道观
120.893	29.6218	白巖庙	814县道南200米	浙江省	绍兴市	嵊州市		风景名胜;风景名胜;寺庙道观
120.211	29.5789	白云观	牌头镇道凝山南侧	浙江省	绍兴市	诸暨市		风景名胜;风景名胜;寺庙道观
120.578	30.114	白云寺	后璜村	浙江省	绍兴市	越城区		风景名胜;风景名胜;寺庙道观
120.902	30.0492	百草寺	瑞源创业园附近	浙江省	绍兴市	上虞区		风景名胜;风景名胜;寺庙道观
120.595	30.0353	半搁寺	中兴大道	浙江省	绍兴市	越城区		风景名胜;风景名胜;寺庙道观
121.017	29.4364	傍山寺	河梁浦村	浙江省	绍兴市	新昌县		风景名胜;风景名胜;寺庙道观
120.849	29.8914	包公庙	012乡道旁边附近	浙江省	绍兴市	上虞区		风景名胜;风景名胜;寺庙道观
120.676	29.4968	包公庙	博济中学东南侧80米	浙江省	绍兴市	嵊州市		风景名胜;风景名胜;寺庙道观
120.86	29.3103	包公庙		浙江省	绍兴市	新昌县		风景名胜;风景名胜;寺庙道观
120.101	29.5424	宝山寺	安华镇三合村	浙江省	绍兴市	诸暨市		风景名胜;风景名胜;寺庙道观
120.874	30.1132	保福寺		浙江省	绍兴市	上虞区		风景名胜;风景名胜;寺庙道观
120.899	30.0287	保佑寺	龙虎山路	浙江省	绍兴市	上虞区		风景名胜;风景名胜;寺庙道观
120.172	29.6823	北山寺	大唐街道北山寺(沪昆高速公路东)	浙江省	绍兴市	诸暨市		风景名胜;风景名胜;寺庙道观
120.921	29.3603	彼苍庙	天姥路32号	浙江省	绍兴市	新昌县		风景名胜;风景名胜;寺庙道观
120.505	29.9721	财神真君庙	树漓公路与059乡道交叉口东360米	浙江省	绍兴市	柯桥区		风景名胜;风景名胜;寺庙道观
120.867	29.9943	曹娥庙	孝女庙村	浙江省	绍兴市	上虞区		风景名胜;风景名胜;寺庙道观
120.801	29.75	曹娥庙		浙江省	绍兴市	嵊州市		风景名胜;风景名胜;寺庙道观
120.616	29.4399	常乐寺	钱家岭	浙江省	绍兴市	嵊州市		风景名胜;风景名胜;寺庙道观
120.068	29.5673	朝天庙观音阁	063乡道附近	浙江省	绍兴市	诸暨市		风景名胜;风景名胜;寺庙道观
120.412	29.9966	朝阳寺	061乡道	浙江省	绍兴市	柯桥区		风景名胜;风景名胜;寺庙道观
121.045	29.8167	陈溪大庙寺	广利路与通泽路交叉口北180米	浙江省	绍兴市	上虞区		风景名胜;风景名胜;寺庙道观
120.968	29.9459	城隍庙	西南门街176号	浙江省	绍兴市	上虞区		风景名胜;风景名胜;寺庙道观
120.76	30.1186	城隍庙	北大街(珊珊幼儿园东侧约200米)	浙江省	绍兴市	越城区		风景名胜;风景名胜;寺庙道观
120.203	29.8972	次坞镇东山寺	次坞镇珠桥村	浙江省	绍兴市	诸暨市		风景名胜;风景名胜;寺庙道观
120.892	29.4973	大佛寺风景名胜区-千佛禅院	人民西路117号大佛寺风景名胜区	浙江省	绍兴市	新昌县		风景名胜;风景名胜;寺庙道观
120.575	29.99	大理寺	和畅堂与伽蓝殿交叉口西南40米	浙江省	绍兴市	越城区		风景名胜;风景名胜;寺庙道观
120.885	29.3674	大潘村龙山庙		浙江省	绍兴市	新昌县		风景名胜;风景名胜;寺庙道观
120.813	29.9101	大善村上乘寺	上浦镇大善小坞村	浙江省	绍兴市	上虞区		风景名胜;风景名胜;寺庙道观
120.298	29.7374	大石头庙	浣东街道高湖村西湖1010	浙江省	绍兴市	诸暨市		风景名胜;风景名胜;寺庙道观
120.594	29.4941	大王庙		浙江省	绍兴市	嵊州市		风景名胜;风景名胜;寺庙道观
120.714	29.3967	大王庙	014乡道	浙江省	绍兴市	嵊州市		风景名胜;风景名胜;寺庙道观
120.677	29.5004	大王庙(博济社区卫生服务站西南)	527国道与镇东街交叉口西南200米	浙江省	绍兴市	嵊州市		风景名胜;风景名胜;寺庙道观
120.807	29.6047	戴望村大王庙	戴望路嵊州越剧艺术学校西南侧约260米	浙江省	绍兴市	嵊州市		风景名胜;风景名胜;寺庙道观
120.924	30.0712	德隆寺	小越镇顾家路	浙江省	绍兴市	上虞区		风景名胜;风景名胜;寺庙道观
120.987	29.9814	地母寺	萝岩村	浙江省	绍兴市	上虞区		风景名胜;风景名胜;寺庙道观
120.77	30.0532	东称庙	泾肖北路与孙曹公路交叉口西北280米	浙江省	绍兴市	上虞区		风景名胜;风景名胜;寺庙道观
120.361	30.0719	东山寺	夏福路160号	浙江省	绍兴市	柯桥区		风景名胜;风景名胜;寺庙道观
120.796	29.8724	东狱庙	徐光宪纪念馆东南侧140米	浙江省	绍兴市	上虞区		风景名胜;风景名胜;寺庙道观
120.926	29.8557	东岳庙	小小来商店(上虞章镇店)北侧220米	浙江省	绍兴市	上虞区		风景名胜;风景名胜;寺庙道观
120.541	30.0911	东岳庙	308省道	浙江省	绍兴市	越城区		风景名胜;风景名胜;寺庙道观
120.649	30.0038	东岳庙	独树路与京福线交叉口东南140米	浙江省	绍兴市	越城区		风景名胜;风景名胜;寺庙道观
120.577	30.0095	东岳庙	下大路与解放北路交叉口西北80米	浙江省	绍兴市	越城区	解放北路	风景名胜;风景名胜;寺庙道观
120.837	29.4964	东岳寺(大洞)	赵婆岙村	浙江省	绍兴市	新昌县		风景名胜;风景名胜;寺庙道观
120.876	29.9553	东嶽寺	梁湖街道南穴村	浙江省	绍兴市	上虞区		风景名胜;风景名胜;寺庙道观
121.07	29.9875	东资圣寺		浙江省	绍兴市	上虞区		风景名胜;风景名胜;寺庙道观
120.085	29.8081	洞岩寺	青龙桥农庄北侧260米	浙江省	绍兴市	诸暨市		风景名胜;风景名胜;寺庙道观
120.747	29.5291	独秀山大明寺	奇石王宫景区前1.5公里	浙江省	绍兴市	嵊州市		风景名胜;风景名胜;寺庙道观
120.877	29.6333	多仁元帅庙	多仁东兰线元帅庙(多仁小学东)	浙江省	绍兴市	嵊州市		风景名胜;风景名胜;寺庙道观
119.99	29.6968	法藏寺	马剑镇建辉村白仓村147号	浙江省	绍兴市	诸暨市		风景名胜;风景名胜;寺庙道观
120.977	30.0085	法界寺	驿亭镇应家村(杨梅村)	浙江省	绍兴市	上虞区		风景名胜;风景名胜;寺庙道观
120.099	29.5486	法净寺	安华镇大坞岭	浙江省	绍兴市	诸暨市		风景名胜;风景名胜;寺庙道观
121.04	29.5876	法祥寺	下溪线	浙江省	绍兴市	嵊州市		风景名胜;风景名胜;寺庙道观
120.599	29.9541	法印寺	会稽山旅游度假区	浙江省	绍兴市	越城区		风景名胜;风景名胜;寺庙道观
120.118	29.6602	梵惠寺	农信丰收驿站南侧130米	浙江省	绍兴市	诸暨市		风景名胜;风景名胜;寺庙道观
120.67	29.4036	丰岭村大王庙	贵门乡	浙江省	绍兴市	嵊州市		风景名胜;风景名胜;寺庙道观
120.988	29.9124	凤鸣山-南山寺	环庙路39号	浙江省	绍兴市	上虞区		风景名胜;风景名胜;寺庙道观
120.985	29.9279	凤鸣山-朱娥庙	丰惠镇南4公里凤鸣山(西北角)	浙江省	绍兴市	上虞区		风景名胜;风景名胜;寺庙道观
121.013	29.6624	伏龙寺	金庭镇金兰村牛团仓村	浙江省	绍兴市	嵊州市		风景名胜;风景名胜;寺庙道观
121.187	29.5208	福聚寺	合赋线与白竹段交叉口西南500米	浙江省	绍兴市	新昌县		风景名胜;风景名胜;寺庙道观
120.104	29.5738	福莲寺	布谷村布谷岭171	浙江省	绍兴市	诸暨市		风景名胜;风景名胜;寺庙道观
120.907	30.0665	福凝寺	329国道88号	浙江省	绍兴市	上虞区		风景名胜;风景名胜;寺庙道观
120.895	29.9922	福仙寺	百悬线	浙江省	绍兴市	上虞区		风景名胜;风景名胜;寺庙道观
121.078	29.4072	高田庙		浙江省	绍兴市	新昌县		风景名胜;风景名胜;寺庙道观
120.575	29.5182	葛仙观	葛英村	浙江省	绍兴市	嵊州市		风景名胜;风景名胜;寺庙道观
120.93	30.0692	关帝庙	渡航北路与马河江路交叉口东北100米	浙江省	绍兴市	上虞区		风景名胜;风景名胜;寺庙道观
120.968	29.946	关帝庙	西南门街174号	浙江省	绍兴市	上虞区		风景名胜;风景名胜;寺庙道观
120.651	29.5382	关帝庙	镇东路	浙江省	绍兴市	嵊州市		风景名胜;风景名胜;寺庙道观
120.791	29.4522	关帝庙	荷塘路33号	浙江省	绍兴市	新昌县		风景名胜;风景名胜;寺庙道观
120.858	29.5209	关帝庙	新昌大道西段	浙江省	绍兴市	新昌县		风景名胜;风景名胜;寺庙道观
120.758	30.1165	关帝庙	沥海街道南大街72号	浙江省	绍兴市	越城区		风景名胜;风景名胜;寺庙道观
120.196	29.6829	关帝庙	市南路祥生江南里后面	浙江省	绍兴市	诸暨市		风景名胜;风景名胜;寺庙道观
120.752	29.9997	关帝庙(051乡道)	白富线	浙江省	绍兴市	越城区		风景名胜;风景名胜;寺庙道观
120.486	30.1257	观音庙	安昌街道	浙江省	绍兴市	柯桥区		风景名胜;风景名胜;寺庙道观
120.984	29.7386	观音庙	801县道	浙江省	绍兴市	嵊州市		风景名胜;风景名胜;寺庙道观
120.585	30.0908	光福寺	灵芝镇山泉村	浙江省	绍兴市	越城区		风景名胜;风景名胜;寺庙道观
120.886	29.9665	光相寺	梁湖镇拗花山村	浙江省	绍兴市	上虞区		风景名胜;风景名胜;寺庙道观
120.882	30.1181	光孝寺	夏盖山文化传播馆东侧90米	浙江省	绍兴市	上虞区		风景名胜;风景名胜;寺庙道观
120.576	30.0017	广福寺	富民坊横街与千金弄交叉口北60米	浙江省	绍兴市	越城区	府横街	风景名胜;风景名胜;寺庙道观
120.856	29.9785	广严寺	朱三头村	浙江省	绍兴市	上虞区		风景名胜;风景名胜;寺庙道观
120.854	29.8917	国庆寺	012乡道	浙江省	绍兴市	上虞区		风景名胜;风景名胜;寺庙道观
120.786	30.09	贺埠庙	沥海街道历东贺孙村村委会隔壁	浙江省	绍兴市	越城区		风景名胜;风景名胜;寺庙道观
120.82	29.9772	黄安寺	新三线与008乡道交叉口西340米	浙江省	绍兴市	上虞区		风景名胜;风景名胜;寺庙道观
121.026	29.9989	黄浦庙		浙江省	绍兴市	上虞区		风景名胜;风景名胜;寺庙道观
120.785	30.1141	回兰寺		浙江省	绍兴市	越城区		风景名胜;风景名胜;寺庙道观
120.599	29.9543	会稽山(大禹陵)景区-天王殿	二环南路大禹陵景区(西南角)	浙江省	绍兴市	越城区		风景名胜;风景名胜;寺庙道观
120.61	29.9664	会稽山(大禹陵)景区-享殿	二环南路大禹陵景区(东北角)	浙江省	绍兴市	越城区		风景名胜;风景名胜;寺庙道观
120.609	29.9673	会稽山(大禹陵)景区-禹庙	南会稽山麓会稽山旅游度假区大禹陵景区内(北侧)	浙江省	绍兴市	越城区		风景名胜;风景名胜;寺庙道观
120.401	30.0226	会稽山龙华寺	湖塘街道香林大道大香林·兜率天景区内	浙江省	绍兴市	柯桥区		风景名胜;风景名胜;寺庙道观
120.815	29.5925	惠安寺	剡湖街道百步街9号	浙江省	绍兴市	嵊州市		风景名胜;风景名胜;寺庙道观
120.742	29.5522	建安莲花寺		浙江省	绍兴市	嵊州市		风景名胜;风景名胜;寺庙道观
120.491	29.7816	荐福寺	十赵线	浙江省	绍兴市	诸暨市		风景名胜;风景名胜;寺庙道观
120.437	30.0989	江灵寺	钱清街道江墅村	浙江省	绍兴市	柯桥区		风景名胜;风景名胜;寺庙道观
120.752	30.1035	江头庙	沥海街道四村南大街南350米	浙江省	绍兴市	越城区		风景名胜;风景名胜;寺庙道观
120.736	29.4615	将军庙	816县道南侧	浙江省	绍兴市	嵊州市		风景名胜;风景名胜;寺庙道观
120.864	29.5135	将军庙	七星大道上三溪43幢	浙江省	绍兴市	新昌县	七星	风景名胜;风景名胜;寺庙道观
120.97	29.5211	将军庙	羽林街道	浙江省	绍兴市	新昌县		风景名胜;风景名胜;寺庙道观
120.83	30.0883	节孝寺	崧厦镇潘韩村	浙江省	绍兴市	上虞区		风景名胜;风景名胜;寺庙道观
120.687	29.6168	介德寺		浙江省	绍兴市	嵊州市		风景名胜;风景名胜;寺庙道观
120.148	29.5967	金山寺	站前路217号	浙江省	绍兴市	诸暨市		风景名胜;风景名胜;寺庙道观
121.063	29.5481	金庭观	王羲之故居旅游区内(南侧)	浙江省	绍兴市	嵊州市		风景名胜;风景名胜;寺庙道观
120.599	29.9371	净心苑	鉴湖镇官山岙村镜湖加油站后	浙江省	绍兴市	越城区		风景名胜;风景名胜;寺庙道观
120.888	30.1182	净众寺	谢塘镇东联村	浙江省	绍兴市	上虞区		风景名胜;风景名胜;寺庙道观
120.315	30.1236	静安寺	G60沪昆高速	浙江省	绍兴市	柯桥区		风景名胜;风景名胜;寺庙道观
121.045	29.5584	静修寺	金庭镇华堂村	浙江省	绍兴市	嵊州市		风景名胜;风景名胜;寺庙道观
120.059	29.6638	九龙山寺	五泄镇皇里村	浙江省	绍兴市	诸暨市		风景名胜;风景名胜;寺庙道观
120.918	30.0909	九龙寺	小越镇横山徐村	浙江省	绍兴市	上虞区		风景名胜;风景名胜;寺庙道观
120.387	29.4759	开化寺	深坑附近	浙江省	绍兴市	诸暨市		风景名胜;风景名胜;寺庙道观
121.061	29.9914	老岳庙	余梁线与岳庙路交叉口南40米	浙江省	绍兴市	上虞区		风景名胜;风景名胜;寺庙道观
120.185	29.6599	蠡湖庙	王家井镇外陈村	浙江省	绍兴市	诸暨市		风景名胜;风景名胜;寺庙道观
120.756	29.4884	礼仪寺	殿前村	浙江省	绍兴市	嵊州市		风景名胜;风景名胜;寺庙道观
120.327	29.913	里仁庙		浙江省	绍兴市	诸暨市		风景名胜;风景名胜;寺庙道观
120.891	29.9862	立心寺	梁湖镇华光村	浙江省	绍兴市	上虞区		风景名胜;风景名胜;寺庙道观
120.807	30.0726	栎林庙	崧厦街道吕家埠	浙江省	绍兴市	上虞区		风景名胜;风景名胜;寺庙道观
120.785	29.963	莲华寺(建设中)	011乡道	浙江省	绍兴市	上虞区		风景名胜;风景名胜;寺庙道观
120.863	29.9851	联丰寺	曹娥街道孝女路联峰寺	浙江省	绍兴市	上虞区		风景名胜;风景名胜;寺庙道观
120.939	29.8399	凉泉寺	章镇镇张村	浙江省	绍兴市	上虞区		风景名胜;风景名胜;寺庙道观
120.598	29.6391	灵岩寺	谷来镇王院敬老院北侧120米	浙江省	绍兴市	嵊州市		风景名胜;风景名胜;寺庙道观
120.134	29.8073	留霞庙	应镇南路100号	浙江省	绍兴市	诸暨市		风景名胜;风景名胜;寺庙道观
120.807	29.8876	龙池庙	汤浦镇石浦村	浙江省	绍兴市	上虞区		风景名胜;风景名胜;寺庙道观
120.893	29.3181	龙皇庙	上道地村	浙江省	绍兴市	新昌县		风景名胜;风景名胜;寺庙道观
120.523	30.066	龙口庙	群贤西路与聚贤巷交叉口西南440米	浙江省	绍兴市	越城区		风景名胜;风景名胜;寺庙道观
120.622	29.9737	龙瑞宫	二环东路1288号绍兴道教协会	浙江省	绍兴市	越城区		风景名胜;风景名胜;寺庙道观
120.1	29.5519	龙潭庙	汤江岩内(西侧)	浙江省	绍兴市	诸暨市		风景名胜;风景名胜;寺庙道观
120.741	29.6397	龙王庙	804县道	浙江省	绍兴市	嵊州市		风景名胜;风景名胜;寺庙道观
121.063	29.3595	龙王庙	049乡道与616县道交叉口北220米	浙江省	绍兴市	新昌县		风景名胜;风景名胜;寺庙道观
120.524	30.0168	陆游故里-行宫庙	胜利西路陆游故里内(西侧)	浙江省	绍兴市	越城区		风景名胜;风景名胜;寺庙道观
120.559	30.0025	鹿湖庄土地庙	鹿湖庄路与马臻南路交叉口西南100米	浙江省	绍兴市	越城区	马臻路	风景名胜;风景名胜;寺庙道观
120.593	29.5113	鹿苑寺		浙江省	绍兴市	嵊州市		风景名胜;风景名胜;寺庙道观
120.98	29.9882	罗岩山清隐寺	丰惠镇515县道	浙江省	绍兴市	上虞区		风景名胜;风景名胜;寺庙道观
120.841	29.5415	马太守庙		浙江省	绍兴市	嵊州市		风景名胜;风景名胜;寺庙道观
120.558	29.9975	马太守庙	跨湖桥直街1号	浙江省	绍兴市	越城区		风景名胜;风景名胜;寺庙道观
120.708	30.0159	茅洋庙	茅洋村	浙江省	绍兴市	越城区		风景名胜;风景名胜;寺庙道观
120.853	29.9124	弥陀寺		浙江省	绍兴市	上虞区		风景名胜;风景名胜;寺庙道观
120.155	29.6703	弥陀寺	大唐街道燕至堂村	浙江省	绍兴市	诸暨市		风景名胜;风景名胜;寺庙道观
120.84	29.5254	明德庙	达利发路与京福线交叉口南220米	浙江省	绍兴市	新昌县		风景名胜;风景名胜;寺庙道观
120.059	29.6083	明教寺		浙江省	绍兴市	诸暨市		风景名胜;风景名胜;寺庙道观
120.772	29.5318	明觉寺		浙江省	绍兴市	嵊州市		风景名胜;风景名胜;寺庙道观
121.057	29.4898	明心寺		浙江省	绍兴市	新昌县		风景名胜;风景名胜;寺庙道观
120.185	29.6802	南山寺	金龙东路90号	浙江省	绍兴市	诸暨市		风景名胜;风景名胜;寺庙道观
120.46	29.4963	尼姑寺	虎鹿镇境内东白山(东北角)	浙江省	绍兴市	诸暨市		风景名胜;风景名胜;寺庙道观
120.598	29.9448	鸟窠寺	鉴湖镇下谢墅村	浙江省	绍兴市	越城区		风景名胜;风景名胜;寺庙道观
120.76	30.117	宁海寺	沥海街道东南城沿路35号	浙江省	绍兴市	越城区		风景名胜;风景名胜;寺庙道观
120.8	30.0136	平安寺	东关街道彭家堰村	浙江省	绍兴市	上虞区	东关	风景名胜;风景名胜;寺庙道观
120.973	29.5173	平顶寺		浙江省	绍兴市	新昌县		风景名胜;风景名胜;寺庙道观
120.904	29.5723	普安寺	湖塘沿村	浙江省	绍兴市	嵊州市		风景名胜;风景名胜;寺庙道观
120.838	29.9609	普净寺	曹娥街道卧龙山普净寺	浙江省	绍兴市	上虞区		风景名胜;风景名胜;寺庙道观
120.261	29.546	普救寺	318县道与044乡道交叉口南320米	浙江省	绍兴市	诸暨市		风景名胜;风景名胜;寺庙道观
120.852	29.9765	普门寺	嵩东村299号	浙江省	绍兴市	上虞区		风景名胜;风景名胜;寺庙道观
120.563	29.9301	栖凫土地庙	芳泉路	浙江省	绍兴市	越城区		风景名胜;风景名胜;寺庙道观
120.974	29.578	潜溪庙	袁野副食店南侧60米	浙江省	绍兴市	嵊州市		风景名胜;风景名胜;寺庙道观
120.582	29.892	秦山龙王寺		浙江省	绍兴市	越城区		风景名胜;风景名胜;寺庙道观
120.199	29.6965	青莲寺	青莲路	浙江省	绍兴市	诸暨市		风景名胜;风景名胜;寺庙道观
120.168	29.6316	青龙寺	牌头镇西山下村前村西山下村前村老年协会附近	浙江省	绍兴市	诸暨市		风景名胜;风景名胜;寺庙道观
120.072	29.6584	青山寺	017乡道东50米	浙江省	绍兴市	诸暨市		风景名胜;风景名胜;寺庙道观
120.837	29.7235	清风寺	姚岙村1号	浙江省	绍兴市	嵊州市		风景名胜;风景名胜;寺庙道观
120.26	29.5497	清隐寺	璜山镇东庑村黄坂阳	浙江省	绍兴市	诸暨市		风景名胜;风景名胜;寺庙道观
120.166	29.9141	儒城庙	儒城姜家坞	浙江省	绍兴市	诸暨市		风景名胜;风景名胜;寺庙道观
120.918	29.9377	瑞象寺	丰惠镇南源村	浙江省	绍兴市	上虞区		风景名胜;风景名胜;寺庙道观
120.243	29.8825	三德寺	坑坞山	浙江省	绍兴市	诸暨市		风景名胜;风景名胜;寺庙道观
120.585	29.9339	上谢墅水阁庙	吉墅家园东北侧290米	浙江省	绍兴市	越城区		风景名胜;风景名胜;寺庙道观
120.877	30.0092	上虞多宝讲寺	百官街道百岭路688号	浙江省	绍兴市	上虞区		风景名胜;风景名胜;寺庙道观
120.858	29.9943	上虞觉灵寺	上虞春晖工业大道	浙江省	绍兴市	上虞区		风景名胜;风景名胜;寺庙道观
120.792	30.009	上虞区东关街道五里牌东狱寺	104国道附近	浙江省	绍兴市	上虞区	东关	风景名胜;风景名胜;寺庙道观
121.048	29.9629	上虞区明因寺	永和镇项家桥村	浙江省	绍兴市	上虞区		风景名胜;风景名胜;寺庙道观
120.966	29.88	上虞圣济寺	丁宅乡上宅村	浙江省	绍兴市	上虞区		风景名胜;风景名胜;寺庙道观
120.257	29.9113	绍兴里亭庙	315县道附近	浙江省	绍兴市	诸暨市		风景名胜;风景名胜;寺庙道观
120.475	30.0504	绍兴市柯桥区普照寺	柯岩大道558号柯岩风景区内(东侧)	浙江省	绍兴市	柯桥区		风景名胜;风景名胜;寺庙道观
120.772	30.1017	绍兴市沥海街道普净寺	沥海街道二渡村	浙江省	绍兴市	越城区		风景名胜;风景名胜;寺庙道观
120.578	30.1152	绍兴市松隐观	前璜村璜山西	浙江省	绍兴市	越城区		风景名胜;风景名胜;寺庙道观
120.588	29.9899	绍兴市万福寺	罗门畈77	浙江省	绍兴市	越城区	稽山路	风景名胜;风景名胜;寺庙道观
120.591	30.0394	绍兴万寿寺	海关对面	浙江省	绍兴市	越城区		风景名胜;风景名胜;寺庙道观
120.874	29.7875	圣音寺	嵊花种猪有限公司东北侧140米	浙江省	绍兴市	上虞区		风景名胜;风景名胜;寺庙道观
120.815	29.5926	嵊县城隍庙	鹿胎山南麓百步街9号(奇石王宫景区东北8.6公里)	浙江省	绍兴市	嵊州市		风景名胜;风景名胜;寺庙道观
120.967	29.6456	嵊州红佛寺	黄泽镇北	浙江省	绍兴市	嵊州市		风景名胜;风景名胜;寺庙道观
120.811	29.7559	嵊州三界东岳庙		浙江省	绍兴市	嵊州市		风景名胜;风景名胜;寺庙道观
120.718	29.6319	嵊州市岩头庙	迎联村	浙江省	绍兴市	嵊州市		风景名胜;风景名胜;寺庙道观
120.284	29.5855	狮子岩寺	璜山镇	浙江省	绍兴市	诸暨市		风景名胜;风景名胜;寺庙道观
121.053	29.5677	石鼓寺	金庭镇灵鹅村	浙江省	绍兴市	嵊州市		风景名胜;风景名胜;寺庙道观
121.037	29.536	石井庙	金庭镇孝康村	浙江省	绍兴市	嵊州市		风景名胜;风景名胜;寺庙道观
120.535	30.0151	石堰庙	东浦镇鉴湖村新桥头36号附近	浙江省	绍兴市	越城区		风景名胜;风景名胜;寺庙道观
120.848	29.7649	始宁城隍庙	城内鹿胎山南麓百步街9号	浙江省	绍兴市	嵊州市		风景名胜;风景名胜;寺庙道观
120.601	29.34	双龙庙	507县道	浙江省	绍兴市	嵊州市		风景名胜;风景名胜;寺庙道观
120.717	30.1003	水莲寺		浙江省	绍兴市	越城区		风景名胜;风景名胜;寺庙道观
120.695	29.7956	舜王庙景区	王坛镇两溪村舜王山	浙江省	绍兴市	柯桥区		风景名胜;风景名胜;寺庙道观
120.453	29.5818	斯宅清凉寺		浙江省	绍兴市	诸暨市		风景名胜;风景名胜;寺庙道观
120.838	30.0952	崧城庙	崧厦街道崧镇南路73号	浙江省	绍兴市	上虞区		风景名胜;风景名胜;寺庙道观
120.176	29.6683	宋相公庙		浙江省	绍兴市	诸暨市		风景名胜;风景名胜;寺庙道观
120.625	29.4711	太保庙	帅佳电机科技有限公司西侧180米	浙江省	绍兴市	嵊州市		风景名胜;风景名胜;寺庙道观
120.824	29.5684	太公庙	高杨路阮肇故里(如家快捷酒店附近)	浙江省	绍兴市	嵊州市	官河南路	风景名胜;风景名胜;寺庙道观
120.928	29.519	太公庙	新大段与095乡道交叉口北140米	浙江省	绍兴市	新昌县		风景名胜;风景名胜;寺庙道观
120.602	29.4712	太平寺	长乐镇太平村	浙江省	绍兴市	嵊州市		风景名胜;风景名胜;寺庙道观
120.684	29.9348	泰宁寺	皋埠镇牌口村	浙江省	绍兴市	越城区		风景名胜;风景名胜;寺庙道观
120.99	29.7865	泰岳寺	泰岳村	浙江省	绍兴市	上虞区		风景名胜;风景名胜;寺庙道观
120.771	29.9573	桃花源生态旅游区-丛善寺	长塘镇桃园村桃花源	浙江省	绍兴市	上虞区		风景名胜;风景名胜;寺庙道观
120.771	29.9568	桃花源生态旅游区-业善寺	长塘镇桃园村桃花源生态旅游区内(北侧)	浙江省	绍兴市	上虞区		风景名胜;风景名胜;寺庙道观
120.573	29.9936	天后宫	水沟营95号附近(鲁迅故里地铁站C口步行470米)	浙江省	绍兴市	越城区	环城西路	风景名胜;风景名胜;寺庙道观
120.939	29.3471	天姥寺	104国道	浙江省	绍兴市	新昌县		风景名胜;风景名胜;寺庙道观
120.563	29.8949	天衣寺	马园村	浙江省	绍兴市	越城区		风景名胜;风景名胜;寺庙道观
120.115	29.6834	天佑寺	草塔镇杨家楼	浙江省	绍兴市	诸暨市		风景名胜;风景名胜;寺庙道观
120.754	29.6784	天竺寺	仙岩镇正泰路161号	浙江省	绍兴市	嵊州市		风景名胜;风景名胜;寺庙道观
120.833	29.5036	铁佛寺	大淳南岩山庄南侧160米	浙江省	绍兴市	新昌县		风景名胜;风景名胜;寺庙道观
120.875	29.9755	亭山寺	梁湖镇古里巷村	浙江省	绍兴市	上虞区		风景名胜;风景名胜;寺庙道观
121.044	29.8173	通泽寺	达才路与032乡道交叉口南140米	浙江省	绍兴市	上虞区		风景名胜;风景名胜;寺庙道观
120.658	30.026	同庆寺	东湖镇小皋埠高坪村	浙江省	绍兴市	越城区		风景名胜;风景名胜;寺庙道观
120.978	29.8392	土地庙(中央设)		浙江省	绍兴市	上虞区		风景名胜;风景名胜;寺庙道观
120.371	29.7698	万寿庙	枫桥镇栎桥村桥亭	浙江省	绍兴市	诸暨市		风景名胜;风景名胜;寺庙道观
120.974	29.9468	万寿寺	外环南路北200米	浙江省	绍兴市	上虞区		风景名胜;风景名胜;寺庙道观
121.067	29.5124	威德庙	沃州镇威德庙	浙江省	绍兴市	新昌县		风景名胜;风景名胜;寺庙道观
120.344	30.1324	乌石寺	远瞻路与杨江大道交叉口南440米	浙江省	绍兴市	柯桥区		风景名胜;风景名胜;寺庙道观
120.363	30.1248	五峰寺		浙江省	绍兴市	柯桥区		风景名胜;风景名胜;寺庙道观
120.561	29.9456	伍寳寺	鉴湖街道丰乐村	浙江省	绍兴市	越城区		风景名胜;风景名胜;寺庙道观
120.208	29.6804	西坡寺	市南路柏树村	浙江省	绍兴市	诸暨市		风景名胜;风景名胜;寺庙道观
120.236	29.7007	西施故里-永寿寺	苎萝东路2号西施故里	浙江省	绍兴市	诸暨市	诸暨	风景名胜;风景名胜;寺庙道观
120.119	29.569	西溪庙	安华镇丰江周村	浙江省	绍兴市	诸暨市		风景名胜;风景名胜;寺庙道观
120.461	29.6433	西岳寺	东白湖镇西岩村泄头	浙江省	绍兴市	诸暨市		风景名胜;风景名胜;寺庙道观
120.25	29.8169	霞浦村泰山庙	姚江镇霞浦村晚浦自然村	浙江省	绍兴市	诸暨市		风景名胜;风景名胜;寺庙道观
120.884	30.1216	夏盖庙	盖北镇夏盖山村	浙江省	绍兴市	上虞区		风景名胜;风景名胜;寺庙道观
120.755	29.5227	仙姑庙(蛟澄线)	蛟澄线与806县道交叉口西北150米	浙江省	绍兴市	嵊州市		风景名胜;风景名胜;寺庙道观
120.322	29.8033	贤祥寺		浙江省	绍兴市	诸暨市		风景名胜;风景名胜;寺庙道观
121.014	29.4834	香林寺		浙江省	绍兴市	新昌县		风景名胜;风景名胜;寺庙道观
120.451	29.9942	香山寺	大雾尖	浙江省	绍兴市	柯桥区		风景名胜;风景名胜;寺庙道观
120.217	29.8581	香严寺	次坞镇白马新村	浙江省	绍兴市	诸暨市		风景名胜;风景名胜;寺庙道观
121.123	29.3799	小蒋永福寺	小蒋镇里小蒋村	浙江省	绍兴市	新昌县		风景名胜;风景名胜;寺庙道观
120.114	29.6844	小天佑寺		浙江省	绍兴市	诸暨市		风景名胜;风景名胜;寺庙道观
120.96	29.9829	孝丰关帝庙	孝丰村	浙江省	绍兴市	上虞区		风景名胜;风景名胜;寺庙道观
120.966	29.4937	新昌高蟠观		浙江省	绍兴市	新昌县		风景名胜;风景名胜;寺庙道观
121.093	29.3636	新昌县慈雲寺		浙江省	绍兴市	新昌县		风景名胜;风景名胜;寺庙道观
120.817	29.5121	新昌县龙宫寺	华兴桑业专业合作社西北侧280米	浙江省	绍兴市	新昌县		风景名胜;风景名胜;寺庙道观
120.994	29.4918	新昌县普济寺	大市聚镇西山村	浙江省	绍兴市	新昌县		风景名胜;风景名胜;寺庙道观
120.926	29.4707	新昌县普善寺	新大线与016乡道交叉口东北380米	浙江省	绍兴市	新昌县		风景名胜;风景名胜;寺庙道观
120.928	29.4954	新昌县天宫寺	羽林街道岙元村	浙江省	绍兴市	新昌县		风景名胜;风景名胜;寺庙道观
120.982	29.5965	新旧庙	824县道附近	浙江省	绍兴市	嵊州市		风景名胜;风景名胜;寺庙道观
120.748	30.0482	新屯南村镇镜庙	天宇仪器北侧160米	浙江省	绍兴市	上虞区		风景名胜;风景名胜;寺庙道观
120.828	29.9652	新兴寺	谢憩村	浙江省	绍兴市	上虞区		风景名胜;风景名胜;寺庙道观
120.88	29.533	兴福骑龙庙	新昌大道西路142-2号	浙江省	绍兴市	新昌县		风景名胜;风景名胜;寺庙道观
120.839	29.6078	兴福寺	环区东路与江月路交叉口西80米	浙江省	绍兴市	嵊州市		风景名胜;风景名胜;寺庙道观
120.791	29.4068	兴善寺	澄潭街道横联村	浙江省	绍兴市	新昌县		风景名胜;风景名胜;寺庙道观
120.923	29.7466	秀峰寺	章镇镇秀峰村	浙江省	绍兴市	上虞区		风景名胜;风景名胜;寺庙道观
120.859	29.6576	秀峰寺	浦口街道故江村	浙江省	绍兴市	嵊州市		风景名胜;风景名胜;寺庙道观
120.525	29.7211	玄坛庙	东庄村陈家山441	浙江省	绍兴市	诸暨市		风景名胜;风景名胜;寺庙道观
120.341	29.5409	延庆寺	文简公祠东北侧	浙江省	绍兴市	诸暨市		风景名胜;风景名胜;寺庙道观
120.294	30.114	延寿寺	新达路156号	浙江省	绍兴市	柯桥区		风景名胜;风景名胜;寺庙道观
120.915	29.9644	药师寺	507县道附近	浙江省	绍兴市	上虞区		风景名胜;风景名胜;寺庙道观
120.548	29.9872	隐山寺	王家庄路鹅境雅园东南侧约90米	浙江省	绍兴市	越城区	王家庄路	风景名胜;风景名胜;寺庙道观
121.043	29.6234	永德庙	北庵线与815县道交叉口东南100米	浙江省	绍兴市	嵊州市		风景名胜;风景名胜;寺庙道观
120.299	29.5919	永庆寺		浙江省	绍兴市	诸暨市		风景名胜;风景名胜;寺庙道观
121.041	29.3269	永兴庙	新大线	浙江省	绍兴市	新昌县		风景名胜;风景名胜;寺庙道观
120.788	29.8656	永元寺	009乡道与塔山路交叉口东南240米	浙江省	绍兴市	上虞区		风景名胜;风景名胜;寺庙道观
120.035	29.6724	幽西寺	蒋坞游步道东40米	浙江省	绍兴市	诸暨市		风景名胜;风景名胜;寺庙道观
120.849	29.999	余庆寺	舜耕大道与春晖工业大道交叉口西480米	浙江省	绍兴市	上虞区	曹娥	风景名胜;风景名胜;寺庙道观
120.884	29.5588	禹王庙	012乡道西50米	浙江省	绍兴市	嵊州市		风景名胜;风景名胜;寺庙道观
120.905	29.3363	禹王庙		浙江省	绍兴市	新昌县		风景名胜;风景名胜;寺庙道观
120.795	29.64	玉东宝殿·土地庙	剡湖街道后璋村	浙江省	绍兴市	嵊州市		风景名胜;风景名胜;寺庙道观
120.593	30.1287	玉手寺	马鞍街道总管殿	浙江省	绍兴市	越城区		风景名胜;风景名胜;寺庙道观
121.008	29.5707	元帅寺	金庭镇晋溪一村	浙江省	绍兴市	嵊州市		风景名胜;风景名胜;寺庙道观
121.007	29.8642	月山庙	502县道附近	浙江省	绍兴市	上虞区		风景名胜;风景名胜;寺庙道观
121.051	29.3658	岳殿庙	儒岙镇天姥山景区内(东侧)	浙江省	绍兴市	新昌县		风景名胜;风景名胜;寺庙道观
120.547	30.0096	云楼寺	云栖路与胜利西路交叉口北120米	浙江省	绍兴市	越城区		风景名胜;风景名胜;寺庙道观
120.547	30.0104	云栖寺	云栖路与胜利西路交叉口北200米	浙江省	绍兴市	越城区		风景名胜;风景名胜;寺庙道观
120.449	29.9908	云泉寺		浙江省	绍兴市	柯桥区		风景名胜;风景名胜;寺庙道观
120.697	29.6379	瞻山庙瞻山风景区	崇仁镇廿八都东侧	浙江省	绍兴市	嵊州市		风景名胜;风景名胜;寺庙道观
120.883	29.8106	章镇章家庙	南大桥附近	浙江省	绍兴市	上虞区		风景名胜;风景名胜;寺庙道观
120.211	29.6277	樟树娘娘庙	074乡道与古井路交叉口东南340米	浙江省	绍兴市	诸暨市		风景名胜;风景名胜;寺庙道观
120.778	29.4813	长安福林寺	甘霖镇长安村88号	浙江省	绍兴市	嵊州市		风景名胜;风景名胜;寺庙道观
120.58	29.9961	长庆寺	鲁迅中路241号鲁迅故里内(西侧)	浙江省	绍兴市	越城区	新建北路	风景名胜;风景名胜;寺庙道观
120.701	29.6106	长善寺	仁和医院北侧140米	浙江省	绍兴市	嵊州市		风景名胜;风景名胜;寺庙道观
120.584	29.9978	长寿寺	大池弄21号	浙江省	绍兴市	越城区	中兴南路	风景名胜;风景名胜;寺庙道观
120.731	29.5584	招贤寺	甘霖镇	浙江省	绍兴市	嵊州市		风景名胜;风景名胜;寺庙道观
120.917	30.008	浙江省上虞区马家埠宝山寺		浙江省	绍兴市	上虞区		风景名胜;风景名胜;寺庙道观
120.83	29.6099	浙江省嵊州市玉皇寺	嵊州大道与北艇路(奇石王宫景区东北10.9公里)	浙江省	绍兴市	嵊州市		风景名胜;风景名胜;寺庙道观
120.811	30.1036	真君庙	崧厦街道任谢村	浙江省	绍兴市	上虞区		风景名胜;风景名胜;寺庙道观
120.709	29.5995	真君庙	212省道与镇南大道交叉口北420米	浙江省	绍兴市	嵊州市		风景名胜;风景名胜;寺庙道观
120.795	29.39	真武庙	十九峰景区(西北角)	浙江省	绍兴市	新昌县		风景名胜;风景名胜;寺庙道观
120.255	29.6877	祯祥寺	暨阳街道诸东村天车罗	浙江省	绍兴市	诸暨市		风景名胜;风景名胜;寺庙道观
120.93	30.0441	镇东寺	驿亭镇广电站东北侧220米	浙江省	绍兴市	上虞区		风景名胜;风景名胜;寺庙道观
120.723	30.0961	镇海寺	沥海街道伟明村8组	浙江省	绍兴市	越城区		风景名胜;风景名胜;寺庙道观
120.823	30.0962	正东寺	崧厦镇蔡林村	浙江省	绍兴市	上虞区		风景名胜;风景名胜;寺庙道观
120.319	29.6925	正东寺	皖东街道徐家坞村	浙江省	绍兴市	诸暨市		风景名胜;风景名胜;寺庙道观
120.855	30.083	指津寺	崧厦街道泊清东路	浙江省	绍兴市	上虞区		风景名胜;风景名胜;寺庙道观
120.863	29.9944	中华孝德园-大舜庙	舜耕大道西段与舜耕大道交叉口西南500米	浙江省	绍兴市	上虞区		风景名胜;风景名胜;寺庙道观
120.554	30.0216	钟山寺	霞西路运河人家·虹桥坊	浙江省	绍兴市	越城区		风景名胜;风景名胜;寺庙道观
120.164	29.7718	诸暨安福寺	陶朱街道丰兴村六谷山	浙江省	绍兴市	诸暨市		风景名胜;风景名胜;寺庙道观
120.147	29.5545	诸暨市广福寺	安华镇	浙江省	绍兴市	诸暨市		风景名胜;风景名胜;寺庙道观
120.137	29.644	诸暨市西天寺	大唐街道西天寺	浙江省	绍兴市	诸暨市		风景名胜;风景名胜;寺庙道观
120.129	29.6646	诸山寺	草塔镇宝珠桥村	浙江省	绍兴市	诸暨市		风景名胜;风景名胜;寺庙道观
120.118	29.5036	竹林寺		浙江省	绍兴市	诸暨市		风景名胜;风景名胜;寺庙道观
120.767	29.4269	竺庙		浙江省	绍兴市	新昌县		风景名胜;风景名胜;寺庙道观
120.396	30.0158	紫岩山寺	大香林·兜率天景区(西侧)	浙江省	绍兴市	柯桥区		风景名胜;风景名胜;寺庙道观
120.853	29.6323	总管寺	名人路与浦溪线交叉口西南260米	浙江省	绍兴市	嵊州市		风景名胜;风景名胜;寺庙道观
120.599	29.6143	百丈飞瀑	王院乡金钩村王院(奇石王宫景区西北16.2公里)	浙江省	绍兴市	嵊州市		风景名胜;风景名胜;省级景点
120.991	29.9249	凤鸣山	丰惠镇南4公里	浙江省	绍兴市	上虞区		风景名胜;风景名胜;省级景点
120.46	30.0507	柯岩鉴湖景区	柯岩大道558号柯岩风景区内(西侧)	浙江省	绍兴市	柯桥区		风景名胜;风景名胜;省级景点
120.58	29.9959	鲁迅故里	鲁迅中路241号	浙江省	绍兴市	越城区	鲁迅中路	风景名胜;风景名胜;纪念馆
120.131	29.7781	南孟故里	十诸线	浙江省	绍兴市	诸暨市		风景名胜;风景名胜;纪念馆
120.582	30.0105	书圣故里	蕺山街道蕺山街62号	浙江省	绍兴市	越城区	环城北路	风景名胜;风景名胜;纪念馆
120.701	29.7407	孙家岭古道	王云镇王崇线㞭村	浙江省	绍兴市	柯桥区		风景名胜;风景名胜;纪念馆
120.236	29.6996	西施故里	苎萝东路2号	浙江省	绍兴市	诸暨市	诸暨	风景名胜;风景名胜;纪念馆
120.922	29.9669	英台故里	丰惠镇祝家庄村96号	浙江省	绍兴市	上虞区		风景名胜;风景名胜;纪念馆
120.814	29.3356	甄完故里	岩泉村	浙江省	绍兴市	新昌县		风景名胜;风景名胜;纪念馆
120.894	29.495	智者大师纪念堂	人民西路117号大佛寺风景名胜区	浙江省	绍兴市	新昌县		风景名胜;风景名胜;纪念馆
120.098	29.5341	中山纪念堂	安华镇汤江完小西北侧	浙江省	绍兴市	诸暨市		风景名胜;风景名胜;纪念馆
120.582	30.0044	周恩来纪念馆	劳动路369号	浙江省	绍兴市	越城区	劳动路	风景名胜;风景名胜;纪念馆
120.582	30.0047	周恩来祖居	劳动路369号(周恩来纪念馆)	浙江省	绍兴市	越城区	劳动路	风景名胜;风景名胜;纪念馆
120.204	29.6408	白塘庙	王家井镇张家店村白塘庙	浙江省	绍兴市	诸暨市		风景名胜;风景名胜;回教寺
120.685	29.9483	朝溪庙	皋埠街道牌口村	浙江省	绍兴市	越城区		风景名胜;风景名胜;回教寺
120.689	29.5477	大唐庙	查村5号	浙江省	绍兴市	嵊州市		风景名胜;风景名胜;回教寺
120.159	29.7262	胡公庙	唐州岭	浙江省	绍兴市	诸暨市		风景名胜;风景名胜;回教寺
120.784	29.9038	会龙寺	长塘镇会胡村	浙江省	绍兴市	上虞区		风景名胜;风景名胜;回教寺
120.095	29.545	灵屏寺	临江村厅头	浙江省	绍兴市	诸暨市		风景名胜;风景名胜;回教寺
120.566	30.0147	清真寺	国际摩尔城环城北路31号	浙江省	绍兴市	越城区	下大路	风景名胜;风景名胜;回教寺
120.228	29.6402	全湖庙	王家井镇五中村	浙江省	绍兴市	诸暨市		风景名胜;风景名胜;回教寺
120.862	29.7983	石山庙		浙江省	绍兴市	上虞区		风景名胜;风景名胜;回教寺
120.863	29.7026	西潭寺	仙岩镇仁村471号	浙江省	绍兴市	嵊州市		风景名胜;风景名胜;回教寺
120.167	29.6461	义井庙	235国道与03省道东复线交叉口西200米	浙江省	绍兴市	诸暨市		风景名胜;风景名胜;回教寺
120.198	29.6546	月山庙		浙江省	绍兴市	诸暨市		风景名胜;风景名胜;回教寺
120.169	29.6749	诸暨大唐街道平阔司马庙	平阔村	浙江省	绍兴市	诸暨市		风景名胜;风景名胜;回教寺
120.487	30.1404	安昌古镇	安华北路	浙江省	绍兴市	柯桥区		风景名胜;风景名胜;国家级景点
120.892	29.4956	大佛寺风景名胜区	人民西路117号	浙江省	绍兴市	新昌县		风景名胜;风景名胜;国家级景点
120.606	29.9584	大禹陵景区	二环南路	浙江省	绍兴市	越城区		风景名胜;风景名胜;国家级景点
120.437	30.0797	东方山水乐园	柯岩街道鉴水南路118号	浙江省	绍兴市	柯桥区		风景名胜;风景名胜;国家级景点
120.722	29.9575	富盛窑址	倪家溇村南300米路东侧	浙江省	绍兴市	越城区		风景名胜;风景名胜;国家级景点
120.773	30.1958	杭州湾海上花田景区	杭州湾经济技术开发区花海大道1000号	浙江省	绍兴市	上虞区		风景名胜;风景名胜;国家级景点
120.692	29.9957	吼山风景区	皋埠街道	浙江省	绍兴市	越城区		风景名胜;风景名胜;国家级景点
120.412	30.0227	会稽山兜率天景区	湖塘街道大香林天宫景区	浙江省	绍兴市	柯桥区		风景名胜;风景名胜;国家级景点
120.469	30.05	柯岩风景区	柯岩大道558号	浙江省	绍兴市	柯桥区		风景名胜;风景名胜;国家级景点
120.496	29.9285	兰亭景区	兰亭街道兰亭村(奇石王宫景区西北49.1公里)	浙江省	绍兴市	柯桥区		风景名胜;风景名胜;国家级景点
120.48	30.0811	蠡园	青祁村70号	浙江省	绍兴市	柯桥区	育才路	风景名胜;风景名胜;国家级景点
120.628	30.0011	绍兴东湖风景区	皋埠街道云东路	浙江省	绍兴市	越城区		风景名胜;风景名胜;国家级景点
120.586	29.9929	沈氏园	鲁迅中路318号	浙江省	绍兴市	越城区	鲁迅中路	风景名胜;风景名胜;国家级景点
120.827	29.3743	十九峰景区	澄潭街道左于村(奇石王宫景区东南20.6公里)	浙江省	绍兴市	新昌县		风景名胜;风景名胜;国家级景点
120.103	29.5528	汤江岩	同山镇安华水库旁边	浙江省	绍兴市	诸暨市		风景名胜;风景名胜;国家级景点
120.044	29.7288	五泄风景区	五泄镇	浙江省	绍兴市	诸暨市		风景名胜;风景名胜;国家级景点
120.897	29.4977	大佛寺风景区-观景台	人民西路117号大佛寺风景名胜区内(东侧)	浙江省	绍兴市	新昌县		风景名胜;风景名胜;观景点
120.587	30.0023	八字桥	府山街道八字桥直街11号附近	浙江省	绍兴市	越城区	城东	风景名胜;风景名胜;风景名胜
120.359	29.886	白塔湖国家湿地公园	阮市镇金家站村	浙江省	绍兴市	诸暨市		风景名胜;风景名胜;风景名胜
120.614	29.5714	百丈飞瀑漂流(暂停开放)	石磺镇	浙江省	绍兴市	嵊州市		风景名胜;风景名胜;风景名胜
120.949	29.398	班竹景区	104国道司马悔桥东北260米	浙江省	绍兴市	新昌县		风景名胜;风景名胜;风景名胜
120.736	30.2325	曹娥江大闸风景区	滨北路6756号附近	浙江省	绍兴市	柯桥区		风景名胜;风景名胜;风景名胜
120.14	29.6856	草塔古镇	府洲东路大唐街道中心公园	浙江省	绍兴市	诸暨市		风景名胜;风景名胜;风景名胜
120.123	29.6237	沉香湖	大唐街道蒲岱村陡坞自然村沉香湖景区	浙江省	绍兴市	诸暨市		风景名胜;风景名胜;风景名胜
121.056	29.8226	陈溪庙	陈溪乡小陈岙村潘宅	浙江省	绍兴市	上虞区		风景名胜;风景名胜;风景名胜
120.77	30.0603	称山风景区	道墟街道	浙江省	绍兴市	上虞区		风景名胜;风景名胜;风景名胜
120.704	29.6119	崇仁古镇	104县道崇仁镇中心小学对面(奇石王宫景区8.5公里)	浙江省	绍兴市	嵊州市		风景名胜;风景名胜;风景名胜
120.403	29.7047	春风十里小镇	东和乡十里坪村卓溪自然村971号	浙江省	绍兴市	诸暨市		风景名胜;风景名胜;风景名胜
120.401	30.0217	慈云阁	湖塘街道大香林风景区龙华寺	浙江省	绍兴市	柯桥区		风景名胜;风景名胜;风景名胜
120.378	30.1124	大岭寺	芝塘湖村岭下湖村大岭寺	浙江省	绍兴市	柯桥区		风景名胜;风景名胜;风景名胜
120.849	29.3729	倒脱靴	东茗乡	浙江省	绍兴市	新昌县		风景名胜;风景名胜;风景名胜
120.402	29.5842	东白湖	东白湖镇	浙江省	绍兴市	诸暨市		风景名胜;风景名胜;风景名胜
120.422	29.7851	东化城寺塔	孝义路与天竺路交叉口东南500米	浙江省	绍兴市	诸暨市		风景名胜;风景名胜;风景名胜
120.693	29.9965	东鉴湖桃花岛	人民东路1575号	浙江省	绍兴市	越城区		风景名胜;风景名胜;风景名胜
120.862	29.9248	东山湖	上浦镇东山村	浙江省	绍兴市	上虞区		风景名胜;风景名胜;风景名胜
120.852	29.8941	东山景区	上浦镇东山村	浙江省	绍兴市	上虞区		风景名胜;风景名胜;风景名胜
120.134	29.625	斗岩风景区	牌头镇王家宅	浙江省	绍兴市	诸暨市		风景名胜;风景名胜;风景名胜
120.747	29.5294	独秀山风景区	甘霖镇上高村奇石王宫景区1.7公里	浙江省	绍兴市	嵊州市		风景名胜;风景名胜;风景名胜
120.745	29.3413	飞龙瀑布	新蟠线	浙江省	绍兴市	新昌县		风景名胜;风景名胜;风景名胜
120.977	29.9492	丰惠古镇景区	人民路东5号	浙江省	绍兴市	上虞区		风景名胜;风景名胜;风景名胜
120.819	29.9144	凤凰山考古遗址公园	大善村水库北侧	浙江省	绍兴市	上虞区		风景名胜;风景名胜;风景名胜
120.403	30.0858	凤凰山生态观光园	临杭大道与杨绍公路交叉口东280米	浙江省	绍兴市	柯桥区		风景名胜;风景名胜;风景名胜
120.953	29.7586	覆卮山景区	东澄村2号	浙江省	绍兴市	上虞区		风景名胜;风景名胜;风景名胜
120.791	29.4558	古铜庙	新蟠线与荷塘路交叉口北320米	浙江省	绍兴市	新昌县		风景名胜;风景名胜;风景名胜
120.577	30.0031	古轩亭口	解放北路389号(城市广场地铁站F口步行340米)	浙江省	绍兴市	越城区	府横街	风景名胜;风景名胜;风景名胜
120.568	30.0071	古越藏书楼	北海街道胜利西路503号	浙江省	绍兴市	越城区	北海	风景名胜;风景名胜;风景名胜
120.047	29.7344	鼓楼	五泄镇五泄风景区五洩禅寺内	浙江省	绍兴市	诸暨市		风景名胜;风景名胜;风景名胜
120.55	30.1555	光大渊明景区	齐贤街道光明居委会	浙江省	绍兴市	柯桥区		风景名胜;风景名胜;风景名胜
120.785	30.0065	荷花荡景区	东关街道保驾山村	浙江省	绍兴市	上虞区		风景名胜;风景名胜;风景名胜
120.578	30.0027	红枫园	北后街24号(城市广场地铁站G口步行370米)	浙江省	绍兴市	越城区	新建北路	风景名胜;风景名胜;风景名胜
120.611	29.9639	会稽山(大禹陵)景区-百鸟乐园	大禹陵风景区	浙江省	绍兴市	越城区		风景名胜;风景名胜;风景名胜
120.586	30.0668	镜湖湿地海洋世界	群贤中路与解放大道交叉路口	浙江省	绍兴市	越城区		风景名胜;风景名胜;风景名胜
120.835	29.4737	九峰寺烂田湾	葫马线	浙江省	绍兴市	新昌县		风景名胜;风景名胜;风景名胜
120.471	30.071	柯桥古镇景区	柯桥街道育才路1号	浙江省	绍兴市	柯桥区		风景名胜;风景名胜;风景名胜
120.479	30.0772	柯水园	笛扬路836号	浙江省	绍兴市	柯桥区	鉴湖路	风景名胜;风景名胜;风景名胜
120.541	29.8457	刻石山景区	平水镇岔路口村	浙江省	绍兴市	柯桥区		风景名胜;风景名胜;风景名胜
120.658	29.9053	兰若湖景区	平王线	浙江省	绍兴市	柯桥区		风景名胜;风景名胜;风景名胜
120.161	29.6579	凉风洞	凉风洞(沪昆高速公路西310米)	浙江省	绍兴市	诸暨市		风景名胜;风景名胜;风景名胜
120.561	29.9776	龙山	二环南路	浙江省	绍兴市	越城区		风景名胜;风景名胜;风景名胜
120.581	29.9946	鲁迅故里-百草园	鲁迅中路229号	浙江省	绍兴市	越城区	鲁迅中路	风景名胜;风景名胜;风景名胜
120.685	30.0816	鲁迅外婆家景区	镇塘殿公路安桥头村	浙江省	绍兴市	越城区		风景名胜;风景名胜;风景名胜
120.526	30.0168	陆游故里(暂停开放)	胜利西路	浙江省	绍兴市	越城区		风景名胜;风景名胜;风景名胜
120.586	29.417	南山湖风景名胜区	长乐镇南山水库	浙江省	绍兴市	嵊州市		风景名胜;风景名胜;风景名胜
120.568	30.0024	蓬莱阁(绍兴市人民政府外事与侨务办公室东南)	府山横街270号府山公园(西南角)	浙江省	绍兴市	越城区	府横街	风景名胜;风景名胜;风景名胜
121.075	29.3697	平天观		浙江省	绍兴市	新昌县		风景名胜;风景名胜;风景名胜
120.884	29.4574	七盘仙谷	城关镇十里潜溪内	浙江省	绍兴市	新昌县		风景名胜;风景名胜;风景名胜
120.94	29.8637	启文塔	章镇镇大勤村	浙江省	绍兴市	上虞区		风景名胜;风景名胜;风景名胜
120.517	29.7252	千年香榧林景区	赵家镇占岙村	浙江省	绍兴市	诸暨市		风景名胜;风景名胜;风景名胜
120.447	29.5719	千柱屋	东白湖镇斯宅村斯氏古民居建筑群	浙江省	绍兴市	诸暨市		风景名胜;风景名胜;风景名胜
120.277	29.5655	青瓦樱花谷	暨南街道新胜村里高岭下	浙江省	绍兴市	诸暨市		风景名胜;风景名胜;风景名胜
120.472	30.0704	融光寺	万商路与浙纤路交叉口西南300米	浙江省	绍兴市	柯桥区		风景名胜;风景名胜;风景名胜
121.064	29.8083	上虞竹隐陈溪景区	032乡道附近	浙江省	绍兴市	上虞区		风景名胜;风景名胜;风景名胜
120.573	30.0062	绍兴乌篷船码头	仓桥直街与胜利西路交叉口南80米	浙江省	绍兴市	越城区	解放北路	风景名胜;风景名胜;风景名胜
120.566	29.9043	十里筠溪风景区	003乡道附近	浙江省	绍兴市	越城区		风景名胜;风景名胜;风景名胜
120.742	29.6499	石林花海景区	董郎岗村55号	浙江省	绍兴市	嵊州市		风景名胜;风景名胜;风景名胜
120.574	30.0006	石门槛	仓桥直街191号	浙江省	绍兴市	越城区	府横街	风景名胜;风景名胜;风景名胜
121.044	29.8167	石笋山景区	达才路与032乡道交叉口南200米	浙江省	绍兴市	上虞区		风景名胜;风景名胜;风景名胜
120.834	29.5242	丝绸世界景区	南岩开发区达利发路1号	浙江省	绍兴市	新昌县		风景名胜;风景名胜;风景名胜
120.696	29.9362	宋六陵		浙江省	绍兴市	越城区		风景名胜;风景名胜;风景名胜
120.775	29.9438	桃花源生态旅游区	长塘镇桃园村	浙江省	绍兴市	上虞区		风景名胜;风景名胜;风景名胜
120.954	29.8651	桃溪欢乐云谷景区	上虞丁宅夏溪路888号	浙江省	绍兴市	上虞区		风景名胜;风景名胜;风景名胜
120.64	29.8577	陶隐岭古道	庙岩头附近	浙江省	绍兴市	柯桥区		风景名胜;风景名胜;风景名胜
120.858	29.4559	天烛仙境风景区	城关镇天烛路附近	浙江省	绍兴市	新昌县		风景名胜;风景名胜;风景名胜
120.83	29.6103	艇湖塔	嵊州大道与北艇路交叉口北340米	浙江省	绍兴市	嵊州市		风景名胜;风景名胜;风景名胜
120.832	29.734	嶀浦庙	三界镇嶀浦村	浙江省	绍兴市	嵊州市		风景名胜;风景名胜;风景名胜
120.624	29.956	宛委山	阳明路	浙江省	绍兴市	越城区		风景名胜;风景名胜;风景名胜
121.063	29.5488	王羲之故居旅游区	奇石王宫景区东30.8公里	浙江省	绍兴市	嵊州市		风景名胜;风景名胜;风景名胜
120.571	30.0114	王阳明故里	上大路300号	浙江省	绍兴市	越城区	环城北路	风景名胜;风景名胜;风景名胜
120.611	30.0133	文心岛	迪荡湖公园内	浙江省	绍兴市	越城区		风景名胜;风景名胜;风景名胜
120.724	29.6734	五龙潭大峡谷	王崇线西侧	浙江省	绍兴市	嵊州市		风景名胜;风景名胜;风景名胜
120.594	30.0095	西施山遗址公园	范蠡路89号	浙江省	绍兴市	越城区	胜利东路	风景名胜;风景名胜;风景名胜
120.236	29.6931	西施滩	苎萝东路2号西施故里内(南侧)	浙江省	绍兴市	诸暨市	诸暨	风景名胜;风景名胜;风景名胜
120.457	29.6428	西岩风景区	060乡道	浙江省	绍兴市	诸暨市		风景名胜;风景名胜;风景名胜
120.404	30.0316	香林花雨	湖塘街道岭下村	浙江省	绍兴市	柯桥区		风景名胜;风景名胜;风景名胜
120.605	29.9527	香炉峰	会稽山旁	浙江省	绍兴市	越城区		风景名胜;风景名胜;风景名胜
120.419	29.7875	小天竺景区	枫桥镇钟瑛路38号	浙江省	绍兴市	诸暨市		风景名胜;风景名胜;风景名胜
120.57	30.0101	谢公桥	新河弄与营桥直街交叉口西120米	浙江省	绍兴市	越城区	北海	风景名胜;风景名胜;风景名胜
120.798	29.4803	新昌梅渚花海风景区	梅渚村(奇石王宫景区东南8.8公里)	浙江省	绍兴市	新昌县		风景名胜;风景名胜;风景名胜
120.872	29.4199	新昌石狗洞	东茗乡章家坂村619县道北50米	浙江省	绍兴市	新昌县		风景名胜;风景名胜;风景名胜
120.065	29.8076	新云山	020乡道	浙江省	绍兴市	诸暨市		风景名胜;风景名胜;风景名胜
120.911	29.7155	玄武岩	801县道	浙江省	绍兴市	嵊州市		风景名胜;风景名胜;风景名胜
121.063	29.7832	雪花潭景区	巽溪村	浙江省	绍兴市	上虞区		风景名胜;风景名胜;风景名胜
120.534	30.1181	羊山石城	羊山公园对面	浙江省	绍兴市	柯桥区		风景名胜;风景名胜;风景名胜
120.616	29.9546	阳明洞天	阳明路25号	浙江省	绍兴市	越城区		风景名胜;风景名胜;风景名胜
120.914	30.1364	野藤葡萄丰富基地	盖北镇丰富村野藤葡萄观光园	浙江省	绍兴市	上虞区		风景名胜;风景名胜;风景名胜
120.963	30.0093	驿亭镇景区		浙江省	绍兴市	上虞区		风景名胜;风景名胜;风景名胜
121.011	29.8535	应乾塔		浙江省	绍兴市	上虞区		风景名胜;风景名胜;风景名胜
120.913	29.965	英台故里祝家庄景区	上虞英台故里祝家庄	浙江省	绍兴市	上虞区		风景名胜;风景名胜;风景名胜
120.59	29.9845	迎岚阁	稽山路308号稽山园附近	浙江省	绍兴市	越城区	稽山路	风景名胜;风景名胜;风景名胜
120.555	29.9729	永和塔	二环南路(近小亭山永和庄园度假酒店)	浙江省	绍兴市	越城区		风景名胜;风景名胜;风景名胜
120.383	29.717	永宁水库	023乡道附近	浙江省	绍兴市	诸暨市		风景名胜;风景名胜;风景名胜
120.571	30.0039	越王殿	府山横街270号府山公园(东北角)	浙江省	绍兴市	越城区	府横街	风景名胜;风景名胜;风景名胜
120.595	29.8752	云门寺景区	平水镇平江村184号	浙江省	绍兴市	柯桥区		风景名胜;风景名胜;风景名胜
120.95	29.8225	张村樱花谷		浙江省	绍兴市	上虞区		风景名胜;风景名胜;风景名胜
120.795	29.9606	长安桥	长塘镇长安村	浙江省	绍兴市	上虞区		风景名胜;风景名胜;风景名胜
120.863	29.9954	中华孝德园	曹娥街道舜耕大道593号东南方向130米	浙江省	绍兴市	上虞区		风景名胜;风景名胜;风景名胜
120.807	29.3896	重阳宫	穿岩十九峰风景名胜区	浙江省	绍兴市	新昌县		风景名胜;风景名胜;风景名胜
120.769	29.9133	诸葛山风景区	新三线	浙江省	绍兴市	上虞区		风景名胜;风景名胜;风景名胜
120.437	29.5764	诸暨斯宅古镇	东白湖镇斯宅村1号	浙江省	绍兴市	诸暨市		风景名胜;风景名胜;风景名胜
